# Supplementary material for: Review of the genus Canalirogas van Achterberg & Chen (Hymenoptera, Braconidae, Rogadinae) from Vietnam, with description of ten new species
Source: Zookeys. 2015 May 28;(506):27–59. doi: 10.3897/zookeys.506.9247 (PMC4467180; doi:10.3897/zookeys.506.9247)
Supplement: XML Treatment for Canalirogas [file zookeys.506.9247-treatment1.xml]

<!DOCTYPE tp:taxon-treatment
  PUBLIC "-//TaxonX//DTD Taxonomic Treatment Publishing DTD v0 20100105//EN" "tax-treatment-NSO.dtd">
<tp:taxon-treatment xmlns:tp="http://www.plazi.org/taxpub"><tp:treatment-meta><kwd-group><label>Taxon classification</label><kwd><named-content content-type="kingdom">Animalia</named-content></kwd><kwd><named-content content-type="order">Hymenoptera</named-content></kwd><kwd><named-content content-type="family">Braconidae</named-content></kwd></kwd-group><mixed-citation publication-type="journal"><person-group><name><surname>Long</surname><given-names>Khuat Dang</given-names></name><name><surname>van Achterberg</surname><given-names>Cornelis</given-names></name></person-group><article-title>Review of the genus <italic><tp:taxon-name><tp:taxon-name-part taxon-name-part-type="genus">Canalirogas</tp:taxon-name-part></tp:taxon-name></italic> van Achterberg &amp; Chen (<tp:taxon-name><tp:taxon-name-part taxon-name-part-type="order">Hymenoptera</tp:taxon-name-part></tp:taxon-name>, <tp:taxon-name><tp:taxon-name-part taxon-name-part-type="family">Braconidae</tp:taxon-name-part></tp:taxon-name>, <tp:taxon-name><tp:taxon-name-part taxon-name-part-type="subfamily">Rogadinae</tp:taxon-name-part></tp:taxon-name>) from Vietnam, with description of ten new species</article-title><source>Zookeys</source><day>28</day><month>5</month><year>2015</year><volume>2015</volume><issue>506</issue><fpage>27</fpage><lpage>59</lpage><pub-id pub-id-type="doi">10.3897/zookeys.506.9247</pub-id></mixed-citation></tp:treatment-meta><tp:nomenclature><tp:taxon-name>
                        <tp:taxon-name-part taxon-name-part-type="genus">Canalirogas</tp:taxon-name-part>
                    </tp:taxon-name><tp:taxon-authority>van Achterberg &amp; Chen, 1996</tp:taxon-authority><xref ref-type="fig" rid="F1">Figs 1–2</xref><xref ref-type="fig" rid="F2">, 3–11</xref><xref ref-type="fig" rid="F3">, 12–16</xref><xref ref-type="fig" rid="F4">, 17–21</xref><xref ref-type="fig" rid="F5">, 22–26</xref><xref ref-type="fig" rid="F6">, 27–31</xref><xref ref-type="fig" rid="F7">, 32–37</xref><xref ref-type="fig" rid="F8">, 38–43</xref><xref ref-type="fig" rid="F9">, 44–48</xref><xref ref-type="fig" rid="F10">, 49–56</xref><xref ref-type="fig" rid="F11">, 57–64</xref><xref ref-type="fig" rid="F12">, 65–70</xref><xref ref-type="fig" rid="F13">, 71–78</xref><tp:nomenclature-citation-list><tp:nomenclature-citation><tp:taxon-name><tp:taxon-name-part taxon-name-part-type="genus">Canalirogas</tp:taxon-name-part></tp:taxon-name><comment> van Achterberg &amp; Chen, 1996: 63–64. Type-species (by original designation): <italic><tp:taxon-name><tp:taxon-name-part taxon-name-part-type="genus">Canalirogas</tp:taxon-name-part> <tp:taxon-name-part taxon-name-part-type="species">balgooyi</tp:taxon-name-part></tp:taxon-name></italic> van Achterberg &amp; Chen, 1996 (examined; = <italic><tp:taxon-name><tp:taxon-name-part taxon-name-part-type="genus">Canalirogas</tp:taxon-name-part> <tp:taxon-name-part taxon-name-part-type="species">spilonotus</tp:taxon-name-part></tp:taxon-name></italic> (Cameron, 1905), <bold>syn. n.</bold>).</comment></tp:nomenclature-citation></tp:nomenclature-citation-list></tp:nomenclature><tp:treatment-sec sec-type="Diagnosis"><title>Diagnosis.</title><p><italic><tp:taxon-name><tp:taxon-name-part taxon-name-part-type="genus">Canalirogas</tp:taxon-name-part></tp:taxon-name></italic> can be separated from related genera by the combination of (1) hypopygium of female distinctly convex ventrally and strongly enlarged (Figs <xref ref-type="fig" rid="F3">15</xref>, <xref ref-type="fig" rid="F4">21</xref>, <xref ref-type="fig" rid="F6">30</xref>, <xref ref-type="fig" rid="F7">35</xref>, <xref ref-type="fig" rid="F8">41</xref>, <xref ref-type="fig" rid="F9">47</xref>, <xref ref-type="fig" rid="F10">56</xref>, <xref ref-type="fig" rid="F11">64</xref>, <xref ref-type="fig" rid="F12">69</xref>, <xref ref-type="fig" rid="F13">78</xref>); (2) ovipositor distinctly curved downwards (Figs <xref ref-type="fig" rid="F6">30</xref>, <xref ref-type="fig" rid="F8">41</xref>, <xref ref-type="fig" rid="F11">64</xref>, <xref ref-type="fig" rid="F13">78</xref>); (3) ovipositor sheath widened (Figs <xref ref-type="fig" rid="F3">15</xref>, <xref ref-type="fig" rid="F5">25</xref>, <xref ref-type="fig" rid="F6">30</xref>, <xref ref-type="fig" rid="F9">47</xref>, <xref ref-type="fig" rid="F10">56</xref>, <xref ref-type="fig" rid="F11">64</xref>, <xref ref-type="fig" rid="F13">78</xref>); (4) second metasomal tergite without distinct medio-basal area (Figs <xref ref-type="fig" rid="F2">3–4</xref>, <xref ref-type="fig" rid="F2">6–11</xref>, <xref ref-type="fig" rid="F4">18</xref>, <xref ref-type="fig" rid="F7">37</xref>, <xref ref-type="fig" rid="F10">54</xref>, <xref ref-type="fig" rid="F11">62</xref>, <xref ref-type="fig" rid="F13">76</xref>); (5) anterior half of fourth-fifth tergites usually (partly) obliquely striate; (6) tarsal claws simple. The vertex is smooth, the prepectal carina complete, the tarsal claws simple, the hind tibia with apical comb on inner side and the dorsope is present.</p><fig id="F1" position="float" orientation="portrait"><label>Figures 1–2.</label><caption><p><italic><tp:taxon-name><tp:taxon-name-part taxon-name-part-type="genus">Canalirogas</tp:taxon-name-part> <tp:taxon-name-part taxon-name-part-type="species">vuquangensis</tp:taxon-name-part></tp:taxon-name></italic> sp. n. (<bold>1</bold> holotype, female) and <italic><tp:taxon-name><tp:taxon-name-part taxon-name-part-type="genus">Canalirogas</tp:taxon-name-part> <tp:taxon-name-part taxon-name-part-type="species">curvinervis</tp:taxon-name-part></tp:taxon-name></italic> sp. n. (<bold>2</bold> paratype, female), habitus lateral.</p></caption><graphic xmlns:xlink="http://www.w3.org/1999/xlink" xlink:href="zookeys-506-027-g001.jpg" position="float" orientation="portrait" xlink:type="simple" id="oo_44344.jpg"/></fig><fig id="F2" position="float" orientation="portrait"><label>Figures 3–11.</label><caption><p><italic><tp:taxon-name><tp:taxon-name-part taxon-name-part-type="genus">Canalirogas</tp:taxon-name-part></tp:taxon-name></italic> spp.: basal metasomal segments dorsal, but 5 propodeum dorsal. <bold>3</bold> <italic><tp:taxon-name><tp:taxon-name-part taxon-name-part-type="genus">Canalirogas</tp:taxon-name-part> <tp:taxon-name-part taxon-name-part-type="species">curvinervis</tp:taxon-name-part></tp:taxon-name></italic> sp. n. <bold>4, 5</bold> <italic><tp:taxon-name><tp:taxon-name-part taxon-name-part-type="genus">Canalirogas</tp:taxon-name-part> <tp:taxon-name-part taxon-name-part-type="species">parallelus</tp:taxon-name-part></tp:taxon-name></italic> sp. n. <bold>6</bold> <italic><tp:taxon-name><tp:taxon-name-part taxon-name-part-type="genus">Canalirogas</tp:taxon-name-part> <tp:taxon-name-part taxon-name-part-type="species">hoabinhicus</tp:taxon-name-part></tp:taxon-name></italic> sp. n. <bold>7</bold> <italic><tp:taxon-name><tp:taxon-name-part taxon-name-part-type="genus">Canalirogas</tp:taxon-name-part> <tp:taxon-name-part taxon-name-part-type="species">vittatus</tp:taxon-name-part></tp:taxon-name></italic> sp. n. <bold>8</bold> <italic><tp:taxon-name><tp:taxon-name-part taxon-name-part-type="genus">Canalirogas</tp:taxon-name-part> <tp:taxon-name-part taxon-name-part-type="species">intermedius</tp:taxon-name-part></tp:taxon-name></italic> sp. n. <bold>9</bold> <italic><tp:taxon-name><tp:taxon-name-part taxon-name-part-type="genus">Canalirogas</tp:taxon-name-part> <tp:taxon-name-part taxon-name-part-type="species">affinis</tp:taxon-name-part></tp:taxon-name></italic> sp. n. <bold>10</bold> <italic><tp:taxon-name><tp:taxon-name-part taxon-name-part-type="genus">Canalirogas</tp:taxon-name-part> <tp:taxon-name-part taxon-name-part-type="species">eurycerus</tp:taxon-name-part></tp:taxon-name></italic> <bold>11</bold> <italic><tp:taxon-name><tp:taxon-name-part taxon-name-part-type="genus">Canalirogas</tp:taxon-name-part> <tp:taxon-name-part taxon-name-part-type="species">cucphuongensis</tp:taxon-name-part></tp:taxon-name></italic> sp. n.</p></caption><graphic xmlns:xlink="http://www.w3.org/1999/xlink" xlink:href="zookeys-506-027-g002.jpg" position="float" orientation="portrait" xlink:type="simple" id="oo_44345.jpg"/></fig><fig id="F3" position="float" orientation="portrait"><label>Figures 12–16.</label><caption><p><italic><tp:taxon-name><tp:taxon-name-part taxon-name-part-type="genus">Canalirogas</tp:taxon-name-part> <tp:taxon-name-part taxon-name-part-type="species">affinis</tp:taxon-name-part></tp:taxon-name></italic> sp. n., female, holotype. <bold>12</bold> head anterior <bold>13</bold> mesosoma lateral <bold>14</bold> head dorsal <bold>15</bold> hypopygium lateral <bold>16</bold> apical part of fore wing.</p></caption><graphic xmlns:xlink="http://www.w3.org/1999/xlink" xlink:href="zookeys-506-027-g003.jpg" position="float" orientation="portrait" xlink:type="simple" id="oo_44346.jpg"/></fig><fig id="F4" position="float" orientation="portrait"><label>Figures 17–21.</label><caption><p><italic><tp:taxon-name><tp:taxon-name-part taxon-name-part-type="genus">Canalirogas</tp:taxon-name-part> <tp:taxon-name-part taxon-name-part-type="species">cucphuongensis</tp:taxon-name-part></tp:taxon-name></italic> sp. n., female, holotype. <bold>17</bold> mesosoma lateral <bold>18</bold> first-fourth tergites dorsal <bold>19</bold> head anterior <bold>20</bold> head dorsal <bold>21</bold> hypopygium lateral.</p></caption><graphic xmlns:xlink="http://www.w3.org/1999/xlink" xlink:href="zookeys-506-027-g004.jpg" position="float" orientation="portrait" xlink:type="simple" id="oo_44347.jpg"/></fig><fig id="F5" position="float" orientation="portrait"><label>Figures 22–26.</label><caption><p><italic><tp:taxon-name><tp:taxon-name-part taxon-name-part-type="genus">Canalirogas</tp:taxon-name-part> <tp:taxon-name-part taxon-name-part-type="species">curvinervis</tp:taxon-name-part></tp:taxon-name></italic> sp. n., female, holotype. <bold>22</bold> head anterior <bold>23</bold> mesosoma lateral <bold>24</bold> head dorsal <bold>25</bold> hypopygium lateral <bold>26</bold> hind wing.</p></caption><graphic xmlns:xlink="http://www.w3.org/1999/xlink" xlink:href="zookeys-506-027-g005.jpg" position="float" orientation="portrait" xlink:type="simple" id="oo_44348.jpg"/></fig><fig id="F6" position="float" orientation="portrait"><label>Figures 27–31.</label><caption><p><italic><tp:taxon-name><tp:taxon-name-part taxon-name-part-type="genus">Canalirogas</tp:taxon-name-part> <tp:taxon-name-part taxon-name-part-type="species">eurycerus</tp:taxon-name-part></tp:taxon-name></italic> sp. n., female, holotype. <bold>27</bold> head anterior <bold>28</bold> mesosoma lateral <bold>29</bold> head dorsal <bold>30</bold> hypopygium lateral <bold>31</bold> apical part of fore wing.</p></caption><graphic xmlns:xlink="http://www.w3.org/1999/xlink" xlink:href="zookeys-506-027-g006.jpg" position="float" orientation="portrait" xlink:type="simple" id="oo_44349.jpg"/></fig><fig id="F7" position="float" orientation="portrait"><label>Figures 32–37.</label><caption><p><italic><tp:taxon-name><tp:taxon-name-part taxon-name-part-type="genus">Canalirogas</tp:taxon-name-part> <tp:taxon-name-part taxon-name-part-type="species">hoabinhicus</tp:taxon-name-part></tp:taxon-name></italic> sp. n., female, holotype. <bold>32</bold> head anterior <bold>33</bold> mesosoma lateral <bold>34</bold> head dorsal <bold>35</bold> hypopygium lateral <bold>36</bold> fore wing <bold>37</bold> hind wing.</p></caption><graphic xmlns:xlink="http://www.w3.org/1999/xlink" xlink:href="zookeys-506-027-g007.jpg" position="float" orientation="portrait" xlink:type="simple" id="oo_44350.jpg"/></fig><fig id="F8" position="float" orientation="portrait"><label>Figures 38–43.</label><caption><p><italic><tp:taxon-name><tp:taxon-name-part taxon-name-part-type="genus">Canalirogas</tp:taxon-name-part> <tp:taxon-name-part taxon-name-part-type="species">intermedius</tp:taxon-name-part></tp:taxon-name></italic> sp. n., female, holotype. <bold>38</bold> head anterior <bold>39</bold> mesosoma lateral <bold>40</bold> head dorsal <bold>41</bold> hypopygium lateral <bold>42</bold> fore wing <bold>43</bold> hind wing.</p></caption><graphic xmlns:xlink="http://www.w3.org/1999/xlink" xlink:href="zookeys-506-027-g008.jpg" position="float" orientation="portrait" xlink:type="simple" id="oo_44351.jpg"/></fig><fig id="F9" position="float" orientation="portrait"><label>Figures 44–48.</label><caption><p><italic><tp:taxon-name><tp:taxon-name-part taxon-name-part-type="genus">Canalirogas</tp:taxon-name-part> <tp:taxon-name-part taxon-name-part-type="species">parallelus</tp:taxon-name-part></tp:taxon-name></italic> sp. n., female, holotype. <bold>44</bold> head anterior <bold>45</bold> mesosoma lateral <bold>46</bold> head dorsal <bold>47</bold> hypopygium lateral <bold>48</bold> hind wing.</p></caption><graphic xmlns:xlink="http://www.w3.org/1999/xlink" xlink:href="zookeys-506-027-g009.jpg" position="float" orientation="portrait" xlink:type="simple" id="oo_44352.jpg"/></fig><fig id="F10" position="float" orientation="portrait"><label>Figures 49–56.</label><caption><p><italic><tp:taxon-name><tp:taxon-name-part taxon-name-part-type="genus">Canalirogas</tp:taxon-name-part> <tp:taxon-name-part taxon-name-part-type="species">robberti</tp:taxon-name-part></tp:taxon-name></italic> sp. n., female, holotype. <bold>49</bold> wings <bold>50</bold> head anterior <bold>51</bold> head and mesosoma lateral <bold>52</bold> mesosoma dorsal <bold>53</bold> head dorsal <bold>54</bold> first-sixth tergites dorsal <bold>55</bold> hind leg lateral <bold>56</bold> hypopygium lateral.</p></caption><graphic xmlns:xlink="http://www.w3.org/1999/xlink" xlink:href="zookeys-506-027-g010.jpg" position="float" orientation="portrait" xlink:type="simple" id="oo_44353.jpg"/></fig><fig id="F11" position="float" orientation="portrait"><label>Figures 57–64.</label><caption><p><italic><tp:taxon-name><tp:taxon-name-part taxon-name-part-type="genus">Canalirogas</tp:taxon-name-part> <tp:taxon-name-part taxon-name-part-type="species">spilonotus</tp:taxon-name-part></tp:taxon-name></italic> (Cameron), female, Vietnam. <bold>57</bold> fore wing <bold>58</bold> head anterior <bold>59</bold> head and mesosoma lateral <bold>60</bold> mesosoma dorsal <bold>61</bold> head dorsal <bold>62</bold> propodeum and first-third tergites dorsal <bold>63</bold> hind leg lateral <bold>64</bold> hypopygium lateral.</p></caption><graphic xmlns:xlink="http://www.w3.org/1999/xlink" xlink:href="zookeys-506-027-g011.jpg" position="float" orientation="portrait" xlink:type="simple" id="oo_44354.jpg"/></fig><fig id="F12" position="float" orientation="portrait"><label>Figures 65–70.</label><caption><p><italic><tp:taxon-name><tp:taxon-name-part taxon-name-part-type="genus">Canalirogas</tp:taxon-name-part> <tp:taxon-name-part taxon-name-part-type="species">vittatus</tp:taxon-name-part></tp:taxon-name></italic> sp. n., female, holotype. <bold>65</bold> head lateral <bold>66</bold> mesosoma lateral <bold>67</bold> head dorsal <bold>68</bold> head anterior <bold>69</bold> hypopygium lateral <bold>70</bold> hind wing.</p></caption><graphic xmlns:xlink="http://www.w3.org/1999/xlink" xlink:href="zookeys-506-027-g012.jpg" position="float" orientation="portrait" xlink:type="simple" id="oo_44355.jpg"/></fig><fig id="F13" position="float" orientation="portrait"><label>Figures 71–78.</label><caption><p><italic><tp:taxon-name><tp:taxon-name-part taxon-name-part-type="genus">Canalirogas</tp:taxon-name-part> <tp:taxon-name-part taxon-name-part-type="species">vuquangensis</tp:taxon-name-part></tp:taxon-name></italic> sp. n., female, holotype. <bold>71</bold> wings <bold>72</bold> head anterior <bold>73</bold> head and mesosoma lateral <bold>74</bold> mesosoma dorsal <bold>75</bold> head dorsal <bold>76</bold> propodeum and first-third tergites dorsal <bold>77</bold> hind leg lateral <bold>78</bold> hypopygium lateral.</p></caption><graphic xmlns:xlink="http://www.w3.org/1999/xlink" xlink:href="zookeys-506-027-g013.jpg" position="float" orientation="portrait" xlink:type="simple" id="oo_44356.jpg"/></fig></tp:treatment-sec><tp:treatment-sec sec-type="Biology"><title>Biology.</title><p>Parasitoids of <tp:taxon-name><tp:taxon-name-part taxon-name-part-type="family">Lymantriidae</tp:taxon-name-part></tp:taxon-name> on clove trees (<xref ref-type="bibr" rid="B9">Quicke and Shaw 2005</xref>).</p></tp:treatment-sec><tp:treatment-sec sec-type="Checklist and distribution"><title>Checklist and distribution</title><p><styled-content style="padding-left:20px; text-indent:-20px; display:block;"><italic><tp:taxon-name><tp:taxon-name-part taxon-name-part-type="genus">Canalirogas</tp:taxon-name-part> <tp:taxon-name-part taxon-name-part-type="species">acutus</tp:taxon-name-part></tp:taxon-name></italic> van Achterberg, 1996, from Indonesia, Malaysia</styled-content></p><p><styled-content style="padding-left:20px; text-indent:-20px; display:block;"><italic><tp:taxon-name><tp:taxon-name-part taxon-name-part-type="genus">Canalirogas</tp:taxon-name-part> <tp:taxon-name-part taxon-name-part-type="species">agilis</tp:taxon-name-part></tp:taxon-name></italic> van Achterberg, 1996, from Indonesia</styled-content></p><p><styled-content style="padding-left:20px; text-indent:-20px; display:block;"><italic><tp:taxon-name><tp:taxon-name-part taxon-name-part-type="genus">Canalirogas</tp:taxon-name-part> <tp:taxon-name-part taxon-name-part-type="species">affinis</tp:taxon-name-part></tp:taxon-name></italic> sp. n., from Vietnam</styled-content></p><p><styled-content style="padding-left:20px; text-indent:-20px; display:block;"><italic><tp:taxon-name><tp:taxon-name-part taxon-name-part-type="genus">Canalirogas</tp:taxon-name-part> <tp:taxon-name-part taxon-name-part-type="species">cucphuongensis</tp:taxon-name-part></tp:taxon-name></italic> sp. n., from Vietnam</styled-content></p><p><styled-content style="padding-left:20px; text-indent:-20px; display:block;"><italic><tp:taxon-name><tp:taxon-name-part taxon-name-part-type="genus">Canalirogas</tp:taxon-name-part> <tp:taxon-name-part taxon-name-part-type="species">curvinervis</tp:taxon-name-part></tp:taxon-name></italic> sp. n., from Vietnam</styled-content></p><p><styled-content style="padding-left:20px; text-indent:-20px; display:block;"><italic><tp:taxon-name><tp:taxon-name-part taxon-name-part-type="genus">Canalirogas</tp:taxon-name-part> <tp:taxon-name-part taxon-name-part-type="species">eurycerus</tp:taxon-name-part></tp:taxon-name></italic> sp. n., from Vietnam</styled-content></p><p><styled-content style="padding-left:20px; text-indent:-20px; display:block;"><italic><tp:taxon-name><tp:taxon-name-part taxon-name-part-type="genus">Canalirogas</tp:taxon-name-part> <tp:taxon-name-part taxon-name-part-type="species">fuscipalpis</tp:taxon-name-part></tp:taxon-name></italic> van Achterberg, 1996, from Indonesia</styled-content></p><p><styled-content style="padding-left:20px; text-indent:-20px; display:block;"><italic><tp:taxon-name><tp:taxon-name-part taxon-name-part-type="genus">Canalirogas</tp:taxon-name-part> <tp:taxon-name-part taxon-name-part-type="species">heijningeni</tp:taxon-name-part></tp:taxon-name></italic> van Achterberg, 1996, from Indonesia</styled-content></p><p><styled-content style="padding-left:20px; text-indent:-20px; display:block;"><italic><tp:taxon-name><tp:taxon-name-part taxon-name-part-type="genus">Canalirogas</tp:taxon-name-part> <tp:taxon-name-part taxon-name-part-type="species">hoabinhicus</tp:taxon-name-part></tp:taxon-name></italic> sp. n., from Vietnam</styled-content></p><p><styled-content style="padding-left:20px; text-indent:-20px; display:block;"><italic><tp:taxon-name><tp:taxon-name-part taxon-name-part-type="genus">Canalirogas</tp:taxon-name-part> <tp:taxon-name-part taxon-name-part-type="species">infuscatus</tp:taxon-name-part></tp:taxon-name></italic> van Achterberg, 1996, from Malaysia</styled-content></p><p><styled-content style="padding-left:20px; text-indent:-20px; display:block;"><italic><tp:taxon-name><tp:taxon-name-part taxon-name-part-type="genus">Canalirogas</tp:taxon-name-part> <tp:taxon-name-part taxon-name-part-type="species">intermedius</tp:taxon-name-part></tp:taxon-name></italic> sp. n., from Vietnam</styled-content></p><p><styled-content style="padding-left:20px; text-indent:-20px; display:block;"><italic><tp:taxon-name><tp:taxon-name-part taxon-name-part-type="genus">Canalirogas</tp:taxon-name-part> <tp:taxon-name-part taxon-name-part-type="species">kahonoi</tp:taxon-name-part></tp:taxon-name></italic> van Achterberg, 1996, from Indonesia, Malaysia</styled-content></p><p><styled-content style="padding-left:20px; text-indent:-20px; display:block;"><italic><tp:taxon-name><tp:taxon-name-part taxon-name-part-type="genus">Canalirogas</tp:taxon-name-part> <tp:taxon-name-part taxon-name-part-type="species">maculatus</tp:taxon-name-part></tp:taxon-name></italic> van Achterberg, 1996, from Indonesia</styled-content></p><p><styled-content style="padding-left:20px; text-indent:-20px; display:block;"><italic><tp:taxon-name><tp:taxon-name-part taxon-name-part-type="genus">Canalirogas</tp:taxon-name-part> <tp:taxon-name-part taxon-name-part-type="species">nigratus</tp:taxon-name-part></tp:taxon-name></italic> van Achterberg, 1996, from Indonesia</styled-content></p><p><styled-content style="padding-left:20px; text-indent:-20px; display:block;"><italic><tp:taxon-name><tp:taxon-name-part taxon-name-part-type="genus">Canalirogas</tp:taxon-name-part> <tp:taxon-name-part taxon-name-part-type="species">parallelus</tp:taxon-name-part></tp:taxon-name></italic> sp. n., from Vietnam</styled-content></p><p><styled-content style="padding-left:20px; text-indent:-20px; display:block;"><italic><tp:taxon-name><tp:taxon-name-part taxon-name-part-type="genus">Canalirogas</tp:taxon-name-part> <tp:taxon-name-part taxon-name-part-type="species">robberti</tp:taxon-name-part></tp:taxon-name></italic> sp. n., from Vietnam</styled-content></p><p><styled-content style="padding-left:20px; text-indent:-20px; display:block;"><italic><tp:taxon-name><tp:taxon-name-part taxon-name-part-type="genus">Canalirogas</tp:taxon-name-part> <tp:taxon-name-part taxon-name-part-type="species">spilonotus</tp:taxon-name-part></tp:taxon-name></italic> (Cameron, 1905), from Sri Lanka and including <italic><tp:taxon-name><tp:taxon-name-part taxon-name-part-type="genus">Canalirogas</tp:taxon-name-part> <tp:taxon-name-part taxon-name-part-type="species">balgooyi</tp:taxon-name-part></tp:taxon-name></italic> van Achterberg &amp; Chen, 1996, from Burma, China, India, Indonesia, Malaysia, Nepal, Vietnam. Syn. n.</styled-content></p><p><styled-content style="padding-left:20px; text-indent:-20px; display:block;"><italic><tp:taxon-name><tp:taxon-name-part taxon-name-part-type="genus">Canalirogas</tp:taxon-name-part> <tp:taxon-name-part taxon-name-part-type="species">tuberculatus</tp:taxon-name-part></tp:taxon-name></italic> van Achterberg, 1996, from Indonesia</styled-content></p><p><styled-content style="padding-left:20px; text-indent:-20px; display:block;"><italic><tp:taxon-name><tp:taxon-name-part taxon-name-part-type="genus">Canalirogas</tp:taxon-name-part> <tp:taxon-name-part taxon-name-part-type="species">vittatus</tp:taxon-name-part></tp:taxon-name></italic> sp. n., from Vietnam</styled-content></p><p><styled-content style="padding-left:20px; text-indent:-20px; display:block;"><italic><tp:taxon-name><tp:taxon-name-part taxon-name-part-type="genus">Canalirogas</tp:taxon-name-part> <tp:taxon-name-part taxon-name-part-type="species">vuquangensis</tp:taxon-name-part></tp:taxon-name></italic> sp. n. from Vietnam</styled-content></p><p><styled-content style="padding-left:20px; text-indent:-20px; display:block;"><italic><tp:taxon-name><tp:taxon-name-part taxon-name-part-type="genus">Canalirogas</tp:taxon-name-part> <tp:taxon-name-part taxon-name-part-type="species">yvonnae</tp:taxon-name-part></tp:taxon-name></italic> van Achterberg, 1996, from Indonesia, Malaysia</styled-content></p></tp:treatment-sec><tp:treatment-sec sec-type="Key to Vietnamese species of the genus Canalirogas van Achterberg &amp; Chen"><title>Key to Vietnamese species of the genus <italic><tp:taxon-name><tp:taxon-name-part taxon-name-part-type="genus">Canalirogas</tp:taxon-name-part></tp:taxon-name></italic> van Achterberg &amp; Chen</title><table-wrap content-type="key" position="anchor" orientation="portrait"><table rules="all"><tbody><tr><td rowspan="1" colspan="1">1</td><td rowspan="1" colspan="1">Second metasomal tergite about twice as long as third tergite medially (Figs <xref ref-type="fig" rid="F2">11</xref>, <xref ref-type="fig" rid="F4">18</xref>); mesosternum behind prepectal (= epicnemial) carina; mesopleuron medially dark brown or reddish brown (Fig. <xref ref-type="fig" rid="F4">17</xref>)</td><td rowspan="1" colspan="1"><bold><italic><tp:taxon-name><tp:taxon-name-part taxon-name-part-type="genus">Canalirogas</tp:taxon-name-part> <tp:taxon-name-part taxon-name-part-type="species">cucphuongensis</tp:taxon-name-part></tp:taxon-name></italic> sp. n.</bold></td></tr><tr><td rowspan="1" colspan="1">–</td><td rowspan="1" colspan="1">Second tergite 1.5–1.8 times longer than third tergite medially (Figs <xref ref-type="fig" rid="F2">3</xref>, <xref ref-type="fig" rid="F2">4</xref>, <xref ref-type="fig" rid="F2">6–10</xref>, <xref ref-type="fig" rid="F11">62</xref>, <xref ref-type="fig" rid="F13">76</xref>); mesosternum (except more or less anteriorly) and mesopleuron medially yellowish-brown, pale yellow or ivory (Figs <xref ref-type="fig" rid="F1">2</xref>, <xref ref-type="fig" rid="F3">13</xref>, <xref ref-type="fig" rid="F5">23</xref>, <xref ref-type="fig" rid="F6">28</xref>, <xref ref-type="fig" rid="F7">33</xref>, <xref ref-type="fig" rid="F8">39</xref>, <xref ref-type="fig" rid="F9">45</xref>, <xref ref-type="fig" rid="F10">51</xref>, <xref ref-type="fig" rid="F11">59</xref>, <xref ref-type="fig" rid="F12">66</xref>)</td><td rowspan="1" colspan="1"><bold>2</bold></td></tr><tr><td rowspan="1" colspan="1">2</td><td rowspan="1" colspan="1">Hind tarsus mainly dark brown; first metasomal tergite hardly longer than wide apically and distinctly widened apically (Fig. <xref ref-type="fig" rid="F2">7</xref>); hypopygium of female largely dark brown ventrally (Fig. <xref ref-type="fig" rid="F12">69</xref>)</td><td rowspan="1" colspan="1"><bold><italic><tp:taxon-name><tp:taxon-name-part taxon-name-part-type="genus">Canalirogas</tp:taxon-name-part> <tp:taxon-name-part taxon-name-part-type="species">vittatus</tp:taxon-name-part></tp:taxon-name></italic> sp. n.</bold></td></tr><tr><td rowspan="1" colspan="1">–</td><td rowspan="1" colspan="1">Hind tarsus mainly yellowish-brown (usually except dark brown or brown telotarsus); first tergite 1.2–2.1 times longer than wide apically and usually slightly widened or parallel-sided (Figs <xref ref-type="fig" rid="F2">3</xref>, <xref ref-type="fig" rid="F2">4</xref>, <xref ref-type="fig" rid="F2">6</xref>, <xref ref-type="fig" rid="F2">8–10</xref>, <xref ref-type="fig" rid="F11">62</xref>, <xref ref-type="fig" rid="F13">76</xref>); hypopygium of female at least partly pale yellowish ventrally (Figs <xref ref-type="fig" rid="F6">30</xref>, <xref ref-type="fig" rid="F8">41</xref>, <xref ref-type="fig" rid="F10">56</xref>, <xref ref-type="fig" rid="F11">64</xref>), but brownish in <italic><tp:taxon-name><tp:taxon-name-part taxon-name-part-type="genus">Canalirogas</tp:taxon-name-part> <tp:taxon-name-part taxon-name-part-type="species">parallelus</tp:taxon-name-part></tp:taxon-name></italic> and <italic><tp:taxon-name><tp:taxon-name-part taxon-name-part-type="genus">Canalirogas</tp:taxon-name-part> <tp:taxon-name-part taxon-name-part-type="species">vuquangensis</tp:taxon-name-part></tp:taxon-name></italic> (Figs <xref ref-type="fig" rid="F9">47</xref>, <xref ref-type="fig" rid="F13">78</xref>)</td><td rowspan="1" colspan="1"><bold>3</bold></td></tr><tr><td rowspan="1" colspan="1">3</td><td rowspan="1" colspan="1">Basal third of vein SR of hind wing sclerotised and distinctly curved (Fig. <xref ref-type="fig" rid="F5">26</xref>); hypopygium of female less convex baso-ventrally (Fig. <xref ref-type="fig" rid="F5">25</xref>); clypeus flattened; ovipositor nearly straight (Fig. <xref ref-type="fig" rid="F5">25</xref>); second metasomal tergite mainly blackish or dark brown</td><td rowspan="1" colspan="1"><bold><italic><tp:taxon-name><tp:taxon-name-part taxon-name-part-type="genus">Canalirogas</tp:taxon-name-part> <tp:taxon-name-part taxon-name-part-type="species">curvinervis</tp:taxon-name-part></tp:taxon-name></italic> sp. n.</bold></td></tr><tr><td rowspan="1" colspan="1">–</td><td rowspan="1" colspan="1">Basal third of vein SR of hind wing only pigmented and slightly curved (Figs <xref ref-type="fig" rid="F7">37</xref>, <xref ref-type="fig" rid="F8">43</xref>, <xref ref-type="fig" rid="F9">48</xref>, <xref ref-type="fig" rid="F10">49</xref>); hypopygium of female distinctly convex baso-ventrally (Figs <xref ref-type="fig" rid="F6">30</xref>, <xref ref-type="fig" rid="F7">35</xref>, <xref ref-type="fig" rid="F10">56</xref>); clypeus convex or concave (Figs <xref ref-type="fig" rid="F3">12</xref>, <xref ref-type="fig" rid="F10">50</xref>, <xref ref-type="fig" rid="F11">58</xref>, <xref ref-type="fig" rid="F13">72</xref>); ovipositor distinctly curved (Figs <xref ref-type="fig" rid="F7">35</xref>, <xref ref-type="fig" rid="F10">56</xref>, <xref ref-type="fig" rid="F12">69</xref>, <xref ref-type="fig" rid="F13">78</xref>); second metasomal tergite partly yellowish-brown or pale yellowish</td><td rowspan="1" colspan="1"><bold>4</bold></td></tr><tr><td rowspan="1" colspan="1">4</td><td rowspan="1" colspan="1">First metasomal tergite gradually widened subapically, first tergite 1.2–1.3 times longer than its apical width (Figs <xref ref-type="fig" rid="F2">6</xref>, <xref ref-type="fig" rid="F2">10</xref>); outer side of hind femur pale yellowish, at most partly infuscate; hypopygium yellow or ivory ventrally (Fig. <xref ref-type="fig" rid="F6">30</xref>); ovipositor rather slender (Figs <xref ref-type="fig" rid="F6">30</xref>, <xref ref-type="fig" rid="F7">35</xref>)</td><td rowspan="1" colspan="1"><bold>5</bold></td></tr><tr><td rowspan="1" colspan="1">–</td><td rowspan="1" colspan="1">First tergite subparallel-sided, first tergite 1.4–1.9 times as long as apical width (Figs <xref ref-type="fig" rid="F2">4</xref>, <xref ref-type="fig" rid="F2">8</xref>, <xref ref-type="fig" rid="F2">9</xref>, <xref ref-type="fig" rid="F10">54</xref>), if apically somewhat widened, outer side of hind femur usually partly distinctly infuscate, dark yellowish brown or dark brown (Figs <xref ref-type="fig" rid="F10">55</xref>, <xref ref-type="fig" rid="F11">63</xref>, <xref ref-type="fig" rid="F13">77</xref>); ovipositor less slender (Figs <xref ref-type="fig" rid="F10">56</xref>, <xref ref-type="fig" rid="F12">69</xref>, <xref ref-type="fig" rid="F13">78</xref>)</td><td rowspan="1" colspan="1"><bold>6</bold></td></tr><tr><td rowspan="1" colspan="1">5</td><td rowspan="1" colspan="1">Ocelli smaller (Fig. <xref ref-type="fig" rid="F7">34</xref>), diameter of posterior ocellus of female 1.2–1.3 times POL; second segment of maxillary palp widened medially; hind femur about 6 times as long as wide, its outer side without infuscation; vertex partly (Fig. <xref ref-type="fig" rid="F7">34</xref>) and mesoscutum pale brown; propodeum brown laterally (Fig. <xref ref-type="fig" rid="F7">33</xref>); vein r of fore wing slender (Fig. <xref ref-type="fig" rid="F7">36</xref>)</td><td rowspan="1" colspan="1"><bold><italic><tp:taxon-name><tp:taxon-name-part taxon-name-part-type="genus">Canalirogas</tp:taxon-name-part> <tp:taxon-name-part taxon-name-part-type="species">hoabinhicus</tp:taxon-name-part></tp:taxon-name></italic> sp. n.</bold></td></tr><tr><td rowspan="1" colspan="1">–</td><td rowspan="1" colspan="1">Ocelli larger (Fig. <xref ref-type="fig" rid="F6">29</xref>), diameter of posterior ocellus of female about 2.3 times POL; second segment of maxillary palp normal medially; hind femur about 5 times as long as wide, its outer side partly infuscate; vertex (Fig. <xref ref-type="fig" rid="F6">29</xref>) and mesoscutum pale yellowish; propodeum dark brown laterally (Fig. <xref ref-type="fig" rid="F6">28</xref>); vein r of fore wing widened (Fig. <xref ref-type="fig" rid="F6">31</xref>)</td><td rowspan="1" colspan="1"><bold><italic><tp:taxon-name><tp:taxon-name-part taxon-name-part-type="genus">Canalirogas</tp:taxon-name-part> <tp:taxon-name-part taxon-name-part-type="species">eurycerus</tp:taxon-name-part></tp:taxon-name></italic> sp. n.</bold></td></tr><tr><td rowspan="1" colspan="1">6</td><td rowspan="1" colspan="1">Apex of third tergite without medio-apical divergent striation (Fig. <xref ref-type="fig" rid="F2">9</xref>); mesopleuron behind prepectal carina mainly brownish-yellow, without dark brown patch (Fig. <xref ref-type="fig" rid="F3">13</xref>); hypopygium mainly ivory or somewhat pale yellow</td><td rowspan="1" colspan="1"><bold><italic><tp:taxon-name><tp:taxon-name-part taxon-name-part-type="genus">Canalirogas</tp:taxon-name-part> <tp:taxon-name-part taxon-name-part-type="species">affinis</tp:taxon-name-part></tp:taxon-name></italic> sp. n.</bold></td></tr><tr><td rowspan="1" colspan="1">–</td><td rowspan="1" colspan="1">Apex of third tergite with more or less medio-apical divergent striation (Figs <xref ref-type="fig" rid="F2">4</xref>, <xref ref-type="fig" rid="F2">6–8</xref>, <xref ref-type="fig" rid="F2">10</xref>, <xref ref-type="fig" rid="F11">62</xref>); mesopleuron behind prepectal carina brownish yellow or dark brown (Figs <xref ref-type="fig" rid="F6">28</xref>, <xref ref-type="fig" rid="F10">51</xref>, <xref ref-type="fig" rid="F11">59</xref>, <xref ref-type="fig" rid="F12">66</xref>, <xref ref-type="fig" rid="F13">73</xref>), if not, hypopygium dark brown basally (Fig. <xref ref-type="fig" rid="F8">41</xref>) or first-second metasomal tergites mainly dark brown (Figs <xref ref-type="fig" rid="F10">54</xref>, <xref ref-type="fig" rid="F13">76</xref>)</td><td rowspan="1" colspan="1"><bold>7</bold></td></tr><tr><td rowspan="1" colspan="1">7</td><td rowspan="1" colspan="1">Propodeum entirely dark brown or black, without pale area medially; outer side of hind femur and of hind coxa yellow; side of pronotum dark brown dorsally (Fig. <xref ref-type="fig" rid="F9">45</xref>)</td><td rowspan="1" colspan="1"><bold><italic><tp:taxon-name><tp:taxon-name-part taxon-name-part-type="genus">Canalirogas</tp:taxon-name-part> <tp:taxon-name-part taxon-name-part-type="species">parallelus</tp:taxon-name-part></tp:taxon-name></italic> sp. n.</bold></td></tr><tr><td rowspan="1" colspan="1">–</td><td rowspan="1" colspan="1">Propodeum with yellowish longitudinal area medially (Figs <xref ref-type="fig" rid="F10">52</xref>, <xref ref-type="fig" rid="F13">74</xref>) and remainder brown or dark brown; outer side of hind femur more or less dark brown subapically; colour of hind coxa variable; side of pronotum ivory or pale yellow dorsally (Figs <xref ref-type="fig" rid="F10">51</xref>, <xref ref-type="fig" rid="F11">59</xref>, <xref ref-type="fig" rid="F13">73</xref>)</td><td rowspan="1" colspan="1"><bold>8</bold></td></tr><tr><td rowspan="1" colspan="1">8</td><td rowspan="1" colspan="1">Clypeus shallowly concave medially; ventral rim differentiated and slightly protruding (Fig. <xref ref-type="fig" rid="F10">51</xref>); [first metasomal tergite 1.7–1.9 times as long as wide apically and parallel-sided apically (Fig. <xref ref-type="fig" rid="F10">54</xref>)]</td><td rowspan="1" colspan="1"><bold><italic><tp:taxon-name><tp:taxon-name-part taxon-name-part-type="genus">Canalirogas</tp:taxon-name-part> <tp:taxon-name-part taxon-name-part-type="species">robberti</tp:taxon-name-part></tp:taxon-name></italic> sp. n.</bold></td></tr><tr><td rowspan="1" colspan="1">–</td><td rowspan="1" colspan="1">Clypeus flat medially or slightly convex; ventral rim absent (Figs <xref ref-type="fig" rid="F11">59</xref>, <xref ref-type="fig" rid="F13">73</xref>)</td><td rowspan="1" colspan="1"><bold>9</bold></td></tr><tr><td rowspan="1" colspan="1">9</td><td rowspan="1" colspan="1">Third and fourth metasomal tergites with sub-transverse elements posteriorly (Fig. <xref ref-type="fig" rid="F2">8</xref>); apical width of first tergite 1.7–1.8 times its minimum subbasal width (Fig. <xref ref-type="fig" rid="F2">8</xref>); diameter of posterior ocellus about 1.4 times OOL; occipital carina evenly concave (Fig. <xref ref-type="fig" rid="F8">40</xref>)</td><td rowspan="1" colspan="1"><bold><italic><tp:taxon-name><tp:taxon-name-part taxon-name-part-type="genus">Canalirogas</tp:taxon-name-part> <tp:taxon-name-part taxon-name-part-type="species">intermedius</tp:taxon-name-part></tp:taxon-name></italic> sp. n.</bold></td></tr><tr><td rowspan="1" colspan="1">–</td><td rowspan="1" colspan="1">Third and fourth tergites without sub-transverse elements posteriorly and only obliquely striate (Figs <xref ref-type="fig" rid="F11">62</xref>, <xref ref-type="fig" rid="F13">76</xref>); apical width of first tergite 1.5–1.6 times its minimum subbasal width (Figs <xref ref-type="fig" rid="F11">62</xref>, <xref ref-type="fig" rid="F13">76</xref>); diameter of posterior ocellus usually 2–3 times OOL (Figs <xref ref-type="fig" rid="F11">61</xref>, <xref ref-type="fig" rid="F13">75</xref>); occipital carina deeply concave (Fig. <xref ref-type="fig" rid="F13">75</xref>)</td><td rowspan="1" colspan="1"><bold>10</bold></td></tr><tr><td rowspan="1" colspan="1">10</td><td rowspan="1" colspan="1">Area in front of prepectal carina pale yellow (Fig. <xref ref-type="fig" rid="F11">59</xref>); face yellow sublaterally (Fig. <xref ref-type="fig" rid="F11">58</xref>); ovipositor sheath mainly yellowish brown and only apically darkened (Fig. <xref ref-type="fig" rid="F11">64</xref>); temple narrow, eye in lateral view about 6 times as wide as temple (Fig. <xref ref-type="fig" rid="F11">59</xref>)</td><td rowspan="1" colspan="1"><bold><italic><tp:taxon-name><tp:taxon-name-part taxon-name-part-type="genus">Canalirogas</tp:taxon-name-part> <tp:taxon-name-part taxon-name-part-type="species">spilonotus</tp:taxon-name-part></tp:taxon-name></italic> (Cameron, 1905)</bold></td></tr><tr><td rowspan="1" colspan="1">–</td><td rowspan="1" colspan="1">Area in front of prepectal carina dark brown (Fig. <xref ref-type="fig" rid="F13">73</xref>); head brown sublaterally (Fig. <xref ref-type="fig" rid="F13">72</xref>); ovipositor sheath mainly dark brown (Fig. <xref ref-type="fig" rid="F13">78</xref>); temple somewhat wider, eye in lateral view about 4.4 times as wide as temple (Fig. <xref ref-type="fig" rid="F13">73</xref>)</td><td rowspan="1" colspan="1"><bold><italic><tp:taxon-name><tp:taxon-name-part taxon-name-part-type="genus">Canalirogas</tp:taxon-name-part> <tp:taxon-name-part taxon-name-part-type="species">vuquangensis</tp:taxon-name-part></tp:taxon-name></italic> sp. n.</bold></td></tr></tbody></table></table-wrap></tp:treatment-sec><ref-list><ref id="B9"><mixed-citation xmlns:xlink="http://www.w3.org/1999/xlink" xlink:type="simple"><person-group><name name-style="western"><surname>Quicke</surname><given-names>DLJ</given-names></name><name name-style="western"><surname>Shaw</surname><given-names>MR</given-names></name></person-group> (<year>2005</year>) <article-title>First host records for the rogadine genera <italic><tp:taxon-name><tp:taxon-name-part taxon-name-part-type="genus">Rogasodes</tp:taxon-name-part></tp:taxon-name></italic> Chen and He and <italic><tp:taxon-name><tp:taxon-name-part taxon-name-part-type="genus">Canalirogas</tp:taxon-name-part></tp:taxon-name></italic> van Achterberg and Chen (<tp:taxon-name><tp:taxon-name-part taxon-name-part-type="order">Hymenoptera</tp:taxon-name-part></tp:taxon-name>: <tp:taxon-name><tp:taxon-name-part taxon-name-part-type="family">Braconidae</tp:taxon-name-part></tp:taxon-name>) with description of a new species and survey of mummy types within <tp:taxon-name><tp:taxon-name-part taxon-name-part-type="subfamily">Rogadinae</tp:taxon-name-part></tp:taxon-name> s. str.</article-title> <source>Journal of Natural History</source> <volume>39</volume>(<issue>40</issue>): <fpage>3525</fpage>–<lpage>3542</lpage>. doi: <ext-link ext-link-type="doi" xlink:href="10.1080/00222930500392782" xlink:type="simple">10.1080/00222930500392782</ext-link></mixed-citation></ref></ref-list></tp:taxon-treatment>
