# Supplementary material for: Review of the genus Canalirogas van Achterberg & Chen (Hymenoptera, Braconidae, Rogadinae) from Vietnam, with description of ten new species
Source: Zookeys. 2015 May 28;(506):27–59. doi: 10.3897/zookeys.506.9247 (PMC4467180; doi:10.3897/zookeys.506.9247)
Supplement: XML Treatment for Canalirogas affinis [file zookeys.506.9247-treatment2.xml]

<!DOCTYPE tp:taxon-treatment
  PUBLIC "-//TaxonX//DTD Taxonomic Treatment Publishing DTD v0 20100105//EN" "tax-treatment-NSO.dtd">
<tp:taxon-treatment xmlns:tp="http://www.plazi.org/taxpub"><tp:treatment-meta><kwd-group><label>Taxon classification</label><kwd><named-content content-type="kingdom">Animalia</named-content></kwd><kwd><named-content content-type="order">Hymenoptera</named-content></kwd><kwd><named-content content-type="family">Braconidae</named-content></kwd></kwd-group><mixed-citation publication-type="journal"><person-group><name><surname>Long</surname><given-names>Khuat Dang</given-names></name><name><surname>van Achterberg</surname><given-names>Cornelis</given-names></name></person-group><article-title>Review of the genus <italic><tp:taxon-name><tp:taxon-name-part taxon-name-part-type="genus">Canalirogas</tp:taxon-name-part></tp:taxon-name></italic> van Achterberg &amp; Chen (<tp:taxon-name><tp:taxon-name-part taxon-name-part-type="order">Hymenoptera</tp:taxon-name-part></tp:taxon-name>, <tp:taxon-name><tp:taxon-name-part taxon-name-part-type="family">Braconidae</tp:taxon-name-part></tp:taxon-name>, <tp:taxon-name><tp:taxon-name-part taxon-name-part-type="subfamily">Rogadinae</tp:taxon-name-part></tp:taxon-name>) from Vietnam, with description of ten new species</article-title><source>Zookeys</source><day>28</day><month>5</month><year>2015</year><volume>2015</volume><issue>506</issue><fpage>27</fpage><lpage>59</lpage><pub-id pub-id-type="doi">10.3897/zookeys.506.9247</pub-id></mixed-citation></tp:treatment-meta><tp:nomenclature><tp:taxon-name>
                            <tp:taxon-name-part taxon-name-part-type="genus">Canalirogas</tp:taxon-name-part>
                            <tp:taxon-name-part taxon-name-part-type="species">affinis</tp:taxon-name-part>
                            <object-id xmlns:xlink="http://www.w3.org/1999/xlink" content-type="zoobank" xlink:type="simple">http://zoobank.org/DC0F9921-0428-47A3-9DCA-75EF6AF7E505</object-id>
                        </tp:taxon-name><tp:taxon-status xmlns:xlink="http://www.w3.org/1999/xlink" xlink:type="simple">sp. n.</tp:taxon-status><xref ref-type="fig" rid="F2">Figs 9</xref><xref ref-type="fig" rid="F3">, 12–16</xref><!--PageBreak--><!--PageBreak--></tp:nomenclature><tp:treatment-sec sec-type="Material"><title>Material.</title><p>Holotype, female (VNMN), ‘Rog.639’, “[NE Vietnam:] Phu Tho, Tan Son, Kiet Son, orchard, <named-content xmlns:xlink="http://www.w3.org/1999/xlink" content-type="dwc:verbatimCoordinates" xlink:type="simple">21°10'N, 104°57E'</named-content>, 110 m, MT, 11-15.v.2009, KD Long, NH <!--PageBreak-->Thao”. Paratypes (13 females; VNMN, RMNH): 1 female, ‘Rog.632’, id. but 6–10.vii.2009; 1 female, ‘Rog.636’, id. but 6–10.v.2009; 1 female, ‘Rog.637’, id. but 16–20.vi.2009; 1 female, ‘Rog.638’, id. but 20–26.vii.2009; 1 female, ‘Rog.640’, id. but 6–10.vi.2009; 1 female, ‘Rog.641’, id. but 26–30.vii.2009; 1 female, but ‘Rog.643’, id. 26–31.vii.2009; 1 female, ‘Rog.647’, id. but 1–5.vii.2009; 1 female, ‘Rog.648’, id. but 15–31.viii.2009; 1 female, ‘Rog.772’, “[NE Vietnam:] Phu Tho, Tan Son, Xuan Dai, <named-content xmlns:xlink="http://www.w3.org/1999/xlink" content-type="dwc:verbatimCoordinates" xlink:type="simple">21°07'N, 105°00'E</named-content>, 120 m, MT 11–15.iv.2009, KD Long; 1 female, ‘Rog.471’, “[NE Vietnam:] Vinh Phuc, Me Linh, Ngoc Thanh, forest, <named-content xmlns:xlink="http://www.w3.org/1999/xlink" content-type="dwc:verbatimCoordinates" xlink:type="simple">21°23'N, 105°43'E</named-content>, 280 m, MT, 1–13.viii.2000, KD Long”; 1 female, ‘Rog.663’, id. but MT 23.v.-7.vi.2001, KD Long; 1 female, ‘Rog.644’, id. but MT, 4–15.v.2001, KD Long.</p></tp:treatment-sec><tp:treatment-sec sec-type="Description"><title>Description.</title><p>Holotype, female, body length 7.7 mm, fore wing length 5.7 mm.</p><p><italic>Head.</italic> Antenna incomplete, with 45 segments remaining; middle segments 3.2 times longer than wide (8:2.5); third antennal segment 1.25 times fourth (10:8); width of face 0.8 times length of face and clypeus combined (18:22); malar space 0.7 times as long as mandible width (5:7); mandible width 0.7 times as long as hypoclypeal depression (7:10); malar suture present; distance between tentorial pits 3.3 times distance between pits and eyes (10:3) (Fig. <xref ref-type="fig" rid="F3">12</xref>); in dorsal view height of eye 5.0 times as long as temple (20:4); in lateral view width of eye 4.5 times longer than temple (18:4); ocelli large, POL:Od:OOL = 1:2:1; distance between front and hind ocelli as long as OOL (Fig. <xref ref-type="fig" rid="F3">14</xref>); face sparsely rugose; frons, vertex and temple smooth.</p><p><italic>Mesosoma.</italic> Length of mesosoma 1.4 times longer than high (81:58); pronotal side smooth dorsally, crenulate medially, finely granulate ventrally; mesoscutum smooth; notauli rather shallow, flat posteriorly and smooth; precoxal sulcus short, nearly smooth; mesopleuron and metapleuron smooth (Fig. <xref ref-type="fig" rid="F3">13</xref>); scutellar sulcus 0.8 times as long as scutellum (7:9); scutellum smooth; propodeum rugose-punctate laterally, median areola with median transverse carinae.</p><p><italic>Wings.</italic> Fore wing: pterostigma 5.2 times longer than wide (52:10); r:2-SR:3-SR:SR1=12:9:32:38; vein r arising little before middle of pterostigma; vein cu-a short and robust (Fig. <xref ref-type="fig" rid="F3">16</xref>), 1-CU1:cu-a:2-CU1:3-CU1=3:7:31:6; posterior length of second submarginal cell 2.7 times its apical width (40:15). Hind wing: vein M+CU:1-M: 1r-m=32:30:11.</p><p><italic>Legs.</italic> Hind coxa shining with sparse fine punctures; length of hind femur:tibia:basitarsus: tarsus = 32:43:22:50; length of hind femur, tibia and basitarsus 5.3, 9.5 and 11.0 times as long as their width respectively; inner hind tibial spur 0.25 times as long as basitarsus (11:44).</p><p><italic>Metasoma.</italic> First tergite 1.45 times as long as apical width (43:32) (Fig. <xref ref-type="fig" rid="F2">9</xref>); first-third tergites with parallel striation; fourth tergite with divergent striation; medial length of second tergite 1.5 times than third (33:22); second suture crenulate; ovipositor sheath truncate apically, 0.5 times as long as hind basitarsus (22:44); ovipositor stout (Fig. <xref ref-type="fig" rid="F3">15</xref>).</p><!--PageBreak--><p><italic>Colour.</italic> Pale yellow; antenna yellow; palpi whitish yellow; stemmaticum black; pronotum, mesopleuron, metapleuron pale yellow; hind coxa blackish dorsally and ventrally, yellow basally and ventrally; propodeum laterally, metasomal tergites 1-5 basally and tergite 6 entirely, black; wing subhyaline with brownish yellow veins, setae pale yellow; pterostigma dark brown medially, yellow basally and apically (Fig. <xref ref-type="fig" rid="F3">16</xref>).</p></tp:treatment-sec><tp:treatment-sec sec-type="Male"><title>Male.</title><p>Unknown.</p></tp:treatment-sec><tp:treatment-sec sec-type="Variation"><title>Variation.</title><p>Paratypes, antenna with 44–52 segments; first tergite 1.35–1.45 times as long as apical width; medial length of metasomal second tergite 1.5–1.6 times as long as third tergite medially; body length 5.6–8.0 mm; fore wing length 4.6–5.9 mm.</p></tp:treatment-sec><tp:treatment-sec sec-type="Etymology"><title>Etymology.</title><p>Named ‘affinis’ (Latin for ‘related to’), because this species is close to <italic><tp:taxon-name><tp:taxon-name-part taxon-name-part-type="genus">Canalirogas</tp:taxon-name-part> <tp:taxon-name-part taxon-name-part-type="species">spilonotus</tp:taxon-name-part></tp:taxon-name></italic> (Cameron).</p></tp:treatment-sec><tp:treatment-sec><!--Section generated to contain objects referenced in tp:taxon-treatment.--><fig id="F2" position="float" orientation="portrait"><label>Figures 3–11.</label><caption><p><italic><tp:taxon-name><tp:taxon-name-part taxon-name-part-type="genus">Canalirogas</tp:taxon-name-part></tp:taxon-name></italic> spp.: basal metasomal segments dorsal, but 5 propodeum dorsal. <bold>3</bold> <italic><tp:taxon-name><tp:taxon-name-part taxon-name-part-type="genus">Canalirogas</tp:taxon-name-part> <tp:taxon-name-part taxon-name-part-type="species">curvinervis</tp:taxon-name-part></tp:taxon-name></italic> sp. n. <bold>4, 5</bold> <italic><tp:taxon-name><tp:taxon-name-part taxon-name-part-type="genus">Canalirogas</tp:taxon-name-part> <tp:taxon-name-part taxon-name-part-type="species">parallelus</tp:taxon-name-part></tp:taxon-name></italic> sp. n. <bold>6</bold> <italic><tp:taxon-name><tp:taxon-name-part taxon-name-part-type="genus">Canalirogas</tp:taxon-name-part> <tp:taxon-name-part taxon-name-part-type="species">hoabinhicus</tp:taxon-name-part></tp:taxon-name></italic> sp. n. <bold>7</bold> <italic><tp:taxon-name><tp:taxon-name-part taxon-name-part-type="genus">Canalirogas</tp:taxon-name-part> <tp:taxon-name-part taxon-name-part-type="species">vittatus</tp:taxon-name-part></tp:taxon-name></italic> sp. n. <bold>8</bold> <italic><tp:taxon-name><tp:taxon-name-part taxon-name-part-type="genus">Canalirogas</tp:taxon-name-part> <tp:taxon-name-part taxon-name-part-type="species">intermedius</tp:taxon-name-part></tp:taxon-name></italic> sp. n. <bold>9</bold> <italic><tp:taxon-name><tp:taxon-name-part taxon-name-part-type="genus">Canalirogas</tp:taxon-name-part> <tp:taxon-name-part taxon-name-part-type="species">affinis</tp:taxon-name-part></tp:taxon-name></italic> sp. n. <bold>10</bold> <italic><tp:taxon-name><tp:taxon-name-part taxon-name-part-type="genus">Canalirogas</tp:taxon-name-part> <tp:taxon-name-part taxon-name-part-type="species">eurycerus</tp:taxon-name-part></tp:taxon-name></italic> <bold>11</bold> <italic><tp:taxon-name><tp:taxon-name-part taxon-name-part-type="genus">Canalirogas</tp:taxon-name-part> <tp:taxon-name-part taxon-name-part-type="species">cucphuongensis</tp:taxon-name-part></tp:taxon-name></italic> sp. n.</p></caption><graphic xmlns:xlink="http://www.w3.org/1999/xlink" xlink:href="zookeys-506-027-g002.jpg" position="float" orientation="portrait" xlink:type="simple" id="oo_44345.jpg"/></fig><fig id="F3" position="float" orientation="portrait"><label>Figures 12–16.</label><caption><p><italic><tp:taxon-name><tp:taxon-name-part taxon-name-part-type="genus">Canalirogas</tp:taxon-name-part> <tp:taxon-name-part taxon-name-part-type="species">affinis</tp:taxon-name-part></tp:taxon-name></italic> sp. n., female, holotype. <bold>12</bold> head anterior <bold>13</bold> mesosoma lateral <bold>14</bold> head dorsal <bold>15</bold> hypopygium lateral <bold>16</bold> apical part of fore wing.</p></caption><graphic xmlns:xlink="http://www.w3.org/1999/xlink" xlink:href="zookeys-506-027-g003.jpg" position="float" orientation="portrait" xlink:type="simple" id="oo_44346.jpg"/></fig></tp:treatment-sec></tp:taxon-treatment>
