# Supplementary material for: Review of the genus Canalirogas van Achterberg & Chen (Hymenoptera, Braconidae, Rogadinae) from Vietnam, with description of ten new species
Source: Zookeys. 2015 May 28;(506):27–59. doi: 10.3897/zookeys.506.9247 (PMC4467180; doi:10.3897/zookeys.506.9247)
Supplement: XML Treatment for Canalirogas cucphuongensis [file zookeys.506.9247-treatment3.xml]

<!DOCTYPE tp:taxon-treatment
  PUBLIC "-//TaxonX//DTD Taxonomic Treatment Publishing DTD v0 20100105//EN" "tax-treatment-NSO.dtd">
<tp:taxon-treatment xmlns:tp="http://www.plazi.org/taxpub"><tp:treatment-meta><kwd-group><label>Taxon classification</label><kwd><named-content content-type="kingdom">Animalia</named-content></kwd><kwd><named-content content-type="order">Hymenoptera</named-content></kwd><kwd><named-content content-type="family">Braconidae</named-content></kwd></kwd-group><mixed-citation publication-type="journal"><person-group><name><surname>Long</surname><given-names>Khuat Dang</given-names></name><name><surname>van Achterberg</surname><given-names>Cornelis</given-names></name></person-group><article-title>Review of the genus <italic><tp:taxon-name><tp:taxon-name-part taxon-name-part-type="genus">Canalirogas</tp:taxon-name-part></tp:taxon-name></italic> van Achterberg &amp; Chen (<tp:taxon-name><tp:taxon-name-part taxon-name-part-type="order">Hymenoptera</tp:taxon-name-part></tp:taxon-name>, <tp:taxon-name><tp:taxon-name-part taxon-name-part-type="family">Braconidae</tp:taxon-name-part></tp:taxon-name>, <tp:taxon-name><tp:taxon-name-part taxon-name-part-type="subfamily">Rogadinae</tp:taxon-name-part></tp:taxon-name>) from Vietnam, with description of ten new species</article-title><source>Zookeys</source><day>28</day><month>5</month><year>2015</year><volume>2015</volume><issue>506</issue><fpage>27</fpage><lpage>59</lpage><pub-id pub-id-type="doi">10.3897/zookeys.506.9247</pub-id></mixed-citation></tp:treatment-meta><tp:nomenclature><tp:taxon-name>
                            <tp:taxon-name-part taxon-name-part-type="genus">Canalirogas</tp:taxon-name-part>
                            <tp:taxon-name-part taxon-name-part-type="species">cucphuongensis</tp:taxon-name-part>
                            <object-id xmlns:xlink="http://www.w3.org/1999/xlink" content-type="zoobank" xlink:type="simple">http://zoobank.org/C57127C0-6DF6-44CB-8167-54125B7E4EB0</object-id>
                        </tp:taxon-name><tp:taxon-status xmlns:xlink="http://www.w3.org/1999/xlink" xlink:type="simple">sp. n.</tp:taxon-status><xref ref-type="fig" rid="F2">Figs 11</xref><xref ref-type="fig" rid="F4">, 17–21</xref></tp:nomenclature><tp:treatment-sec sec-type="Material"><title>Material.</title><p>Holotype, female (VNMN), ‘Rog.202’, “[NW Vietnam:] Hoa Binh, Yen Thuy, secondary forest close to Cuc Phuong NP, <named-content xmlns:xlink="http://www.w3.org/1999/xlink" content-type="dwc:verbatimCoordinates" xlink:type="simple">20°28'N, 105°34'E</named-content>, 315 m, M[alaise] T[rap], 10–20.vi.2002, KD Long”.</p></tp:treatment-sec><tp:treatment-sec sec-type="Description"><title>Description.</title><p>Holotype, female, body length 5.7 mm, fore wing length 4.0 mm, antenna 6.7 mm, ovipositor sheath 0.4 mm.</p><p><italic>Head.</italic> Antenna with 47 segments, 1.2 times longer than body; third antennal segment 1.14 times fourth one (8:7); middle segments 3.0 times as long as wide (6:2), penultimate antennal segment 0.6 times apical segment; apical segment with spine; width of face 0.9 times length of face and clypeus combined (15:16); malar space 0.8 times as long as mandible width (4:5), mandible width 0.6 times as long as hypoclypeal depression (5:9); malar suture present; distance between tentorial pits 2.3 times distance between pits and eyes (7:3; Fig. <xref ref-type="fig" rid="F4">19</xref>); in dorsal view height of eye 3.5 times as long as temple (14:4); in lateral view width of eye 2.4 times as long as temple (12:5); ocelli in high triangle, POL:Od:OOL = 4:6:5, distance between front and hind ocelli as long as OOL (Fig. <xref ref-type="fig" rid="F4">20</xref>); face rugose laterally, smooth medially; frons, vertex and temple smooth.</p><p><italic>Mesosoma.</italic> Length of mesosoma 1.4 times as long as high (57:41); pronotal trough smooth dorsally, crenulate medially, finely granulate ventrally; precoxal sulcus short, narrow and crenulate (Fig. <xref ref-type="fig" rid="F4">17</xref>); mesopleuron and metapleuron shiny and smooth; notauli deep and crenulate, united posteriorly in a deep groove; mesoscutum with sparse fine punctures; scutellum almost smooth; scutellar sulcus 0.9 times as long as scutellum (10:11); propodeum punctate basally, rugose apically, medial areola crenulate.</p><p><italic>Wings.</italic> Fore wing: pterostigma 4.4 times as long as wide (35:8); r:2-SR:3-SR:SR1 = 7:9:21:36; vein r before middle of pterostigma; vein cu-a short and vertical, vein 1-CU1 quadrate; posterior length of second submarginal cell 3.3 times its apical width (30:9). Hind wing: vein M+CU:1-M:1r-m = 22:18:10.</p><p><italic>Legs.</italic> Hind coxa smooth; length of hind femur:tibia:basitarsus:tarsus = 51:63:34:85; length of hind femur, tibia and basitarsus 5.7, 10.5 and 11.3 times their width, respectively; inner hind tibial spur 0.2 times as long as basitarsus (7:34).</p><p><italic>Metasoma.</italic> First tergite 1.5 times longer than apical width (32:21) (Figs <xref ref-type="fig" rid="F2">11</xref>, <xref ref-type="fig" rid="F4">18</xref>); second suture more or less crenulate; medial length of metasomal second tergite 2.2 times as long as third tergite medially (29:13); second-third tergites with comparatively less divergent striation (Fig. <xref ref-type="fig" rid="F4">18</xref>); fourth-fifth tergites with curved striation; sixth tergite granulate; ovipositor sheath 0.8 times as long as hind basitarsus (28:34); ovipositor slightly curved (Fig. <xref ref-type="fig" rid="F4">21</xref>).</p><p><italic>Colour.</italic> Brown; head and antenna yellow; palpi yellow; stemmaticum brown; fore and middle legs yellow; hind coxa, hind femur subapically and hind telotarsus brownish; metasoma ventrally yellow; wings subhyaline, with veins brownish, but parastigma yellow; mesosternum dark brown and mesopleuron dark or reddish brown (Fig. <xref ref-type="fig" rid="F4">17</xref>).</p></tp:treatment-sec><tp:treatment-sec sec-type="Male"><title>Male.</title><p>Unknown.</p></tp:treatment-sec><tp:treatment-sec sec-type="Etymology"><title>Etymology.</title><p>Named after the famous national park near its type locality: Cuc Phuong National Park.</p></tp:treatment-sec><tp:treatment-sec><!--Section generated to contain objects referenced in tp:taxon-treatment.--><fig id="F2" position="float" orientation="portrait"><label>Figures 3–11.</label><caption><p><italic><tp:taxon-name><tp:taxon-name-part taxon-name-part-type="genus">Canalirogas</tp:taxon-name-part></tp:taxon-name></italic> spp.: basal metasomal segments dorsal, but 5 propodeum dorsal. <bold>3</bold> <italic><tp:taxon-name><tp:taxon-name-part taxon-name-part-type="genus">Canalirogas</tp:taxon-name-part> <tp:taxon-name-part taxon-name-part-type="species">curvinervis</tp:taxon-name-part></tp:taxon-name></italic> sp. n. <bold>4, 5</bold> <italic><tp:taxon-name><tp:taxon-name-part taxon-name-part-type="genus">Canalirogas</tp:taxon-name-part> <tp:taxon-name-part taxon-name-part-type="species">parallelus</tp:taxon-name-part></tp:taxon-name></italic> sp. n. <bold>6</bold> <italic><tp:taxon-name><tp:taxon-name-part taxon-name-part-type="genus">Canalirogas</tp:taxon-name-part> <tp:taxon-name-part taxon-name-part-type="species">hoabinhicus</tp:taxon-name-part></tp:taxon-name></italic> sp. n. <bold>7</bold> <italic><tp:taxon-name><tp:taxon-name-part taxon-name-part-type="genus">Canalirogas</tp:taxon-name-part> <tp:taxon-name-part taxon-name-part-type="species">vittatus</tp:taxon-name-part></tp:taxon-name></italic> sp. n. <bold>8</bold> <italic><tp:taxon-name><tp:taxon-name-part taxon-name-part-type="genus">Canalirogas</tp:taxon-name-part> <tp:taxon-name-part taxon-name-part-type="species">intermedius</tp:taxon-name-part></tp:taxon-name></italic> sp. n. <bold>9</bold> <italic><tp:taxon-name><tp:taxon-name-part taxon-name-part-type="genus">Canalirogas</tp:taxon-name-part> <tp:taxon-name-part taxon-name-part-type="species">affinis</tp:taxon-name-part></tp:taxon-name></italic> sp. n. <bold>10</bold> <italic><tp:taxon-name><tp:taxon-name-part taxon-name-part-type="genus">Canalirogas</tp:taxon-name-part> <tp:taxon-name-part taxon-name-part-type="species">eurycerus</tp:taxon-name-part></tp:taxon-name></italic> <bold>11</bold> <italic><tp:taxon-name><tp:taxon-name-part taxon-name-part-type="genus">Canalirogas</tp:taxon-name-part> <tp:taxon-name-part taxon-name-part-type="species">cucphuongensis</tp:taxon-name-part></tp:taxon-name></italic> sp. n.</p></caption><graphic xmlns:xlink="http://www.w3.org/1999/xlink" xlink:href="zookeys-506-027-g002.jpg" position="float" orientation="portrait" xlink:type="simple" id="oo_44345.jpg"/></fig><fig id="F4" position="float" orientation="portrait"><label>Figures 17–21.</label><caption><p><italic><tp:taxon-name><tp:taxon-name-part taxon-name-part-type="genus">Canalirogas</tp:taxon-name-part> <tp:taxon-name-part taxon-name-part-type="species">cucphuongensis</tp:taxon-name-part></tp:taxon-name></italic> sp. n., female, holotype. <bold>17</bold> mesosoma lateral <bold>18</bold> first-fourth tergites dorsal <bold>19</bold> head anterior <bold>20</bold> head dorsal <bold>21</bold> hypopygium lateral.</p></caption><graphic xmlns:xlink="http://www.w3.org/1999/xlink" xlink:href="zookeys-506-027-g004.jpg" position="float" orientation="portrait" xlink:type="simple" id="oo_44347.jpg"/></fig></tp:treatment-sec></tp:taxon-treatment>
