# Supplementary material for: Review of the genus Canalirogas van Achterberg & Chen (Hymenoptera, Braconidae, Rogadinae) from Vietnam, with description of ten new species
Source: Zookeys. 2015 May 28;(506):27–59. doi: 10.3897/zookeys.506.9247 (PMC4467180; doi:10.3897/zookeys.506.9247)
Supplement: XML Treatment for Canalirogas curvinervis [file zookeys.506.9247-treatment4.xml]

<!DOCTYPE tp:taxon-treatment
  PUBLIC "-//TaxonX//DTD Taxonomic Treatment Publishing DTD v0 20100105//EN" "tax-treatment-NSO.dtd">
<tp:taxon-treatment xmlns:tp="http://www.plazi.org/taxpub"><tp:treatment-meta><kwd-group><label>Taxon classification</label><kwd><named-content content-type="kingdom">Animalia</named-content></kwd><kwd><named-content content-type="order">Hymenoptera</named-content></kwd><kwd><named-content content-type="family">Braconidae</named-content></kwd></kwd-group><mixed-citation publication-type="journal"><person-group><name><surname>Long</surname><given-names>Khuat Dang</given-names></name><name><surname>van Achterberg</surname><given-names>Cornelis</given-names></name></person-group><article-title>Review of the genus <italic><tp:taxon-name><tp:taxon-name-part taxon-name-part-type="genus">Canalirogas</tp:taxon-name-part></tp:taxon-name></italic> van Achterberg &amp; Chen (<tp:taxon-name><tp:taxon-name-part taxon-name-part-type="order">Hymenoptera</tp:taxon-name-part></tp:taxon-name>, <tp:taxon-name><tp:taxon-name-part taxon-name-part-type="family">Braconidae</tp:taxon-name-part></tp:taxon-name>, <tp:taxon-name><tp:taxon-name-part taxon-name-part-type="subfamily">Rogadinae</tp:taxon-name-part></tp:taxon-name>) from Vietnam, with description of ten new species</article-title><source>Zookeys</source><day>28</day><month>5</month><year>2015</year><volume>2015</volume><issue>506</issue><fpage>27</fpage><lpage>59</lpage><pub-id pub-id-type="doi">10.3897/zookeys.506.9247</pub-id></mixed-citation></tp:treatment-meta><tp:nomenclature><tp:taxon-name>
                            <tp:taxon-name-part taxon-name-part-type="genus">Canalirogas</tp:taxon-name-part>
                            <tp:taxon-name-part taxon-name-part-type="species">curvinervis</tp:taxon-name-part>
                            <object-id xmlns:xlink="http://www.w3.org/1999/xlink" content-type="zoobank" xlink:type="simple">http://zoobank.org/B4C391B4-C285-4107-BD3D-BBDB62661254</object-id>
                        </tp:taxon-name><tp:taxon-status xmlns:xlink="http://www.w3.org/1999/xlink" xlink:type="simple">sp. n.</tp:taxon-status><xref ref-type="fig" rid="F1">Figs 2</xref><xref ref-type="fig" rid="F2">, 3</xref><xref ref-type="fig" rid="F5">, 22–26</xref></tp:nomenclature><tp:treatment-sec sec-type="Material"><title>Material.</title><p>Holotype, female (RMNH) “[C Vietnam:] Thua Thien-Hue, Phong Dien N.R., 15 km W. Phong My, 80–210 m, 23.iii.-6.iv.2001, Mal. trap, C. v. Achterberg &amp; R. de Vries, RMNH’01”. Paratypes (5 females): 1 female (IEBR), “[NE Vietnam:] Viet Tri, nr Thanh Son, Thuong Cuu, <named-content xmlns:xlink="http://www.w3.org/1999/xlink" content-type="dwc:verbatimCoordinates" xlink:type="simple">20°59'N, 105°8'E</named-content>, 350–400 m, 11–16.x.1999, Mal. trap, R. de Vries, RMNH’99”; 1 female (RMNH), ‘Rog.662’, “[NE Vietnam:] Vinh Phuc, Tam Dao NP, 200 m, MT, 23.v.-7.vi.2001, KD Long”; 1 female (RMNH), “[NC Vietnam:] Ha Tinh, Vu Quang NP, 94 m, <named-content xmlns:xlink="http://www.w3.org/1999/xlink" content-type="dwc:verbatimCoordinates" xlink:type="simple">18°17'43"N, 105°25'49"E</named-content>, 5.iii.–15.iv.2011, Mal. trap 13, C. v. Achterberg, RMNH’11”; 1 female (VNMN), ‘Rog.690’, “[NC Vietnam:] Ha Tinh, Vu Quang NP, 6.x.2009, KD Long”; 1 female (RMNH), “[S Vietnam:] Dông Nai, Cát Tiên N.P., Bird trail, Mal. trap[s] 9–12, c. 100 m, 1–9.x.2005, C. v. Achterberg &amp; R. de Vries, RMNH’05”.</p></tp:treatment-sec><tp:treatment-sec sec-type="Description"><title>Description.</title><p>Holotype, female, body length 7.2 mm, fore wing length 5.3 mm.</p><p><italic>Head.</italic> Antenna with 28 segments remaining; third antennal segment 1.1 times fourth one (10:9); middle segments 2.3 times its width (7:3); width of face 0.9 times length of face and clypeus combined (19:21); malar space as long as mandible width; mandible width 0.6 times as long as hypoclypeal depression (6:10); malar suture present; distance between tentorial pits 5.0 times distance between pits and eyes (10:2; Fig. <xref ref-type="fig" rid="F5">22</xref>); in dorsal view height of eye 5.8 times as long as temple (23:4); in lateral view width of eye 3.2 times as long as temple (19:6); ocelli in high triangle, POL:Od:OOL = 3:6:4; distance between front and hind ocelli:OOL = 3:4 (Fig. <xref ref-type="fig" rid="F5">24</xref>); face rugose; frons, vertex and temple smooth.</p><p><italic>Mesosoma.</italic> Length of mesosoma 1.5 times as long as high (90:60); pronotal side smooth dorsally, crenulate anteriorly, finely granulate ventrally; precoxal sulcus long, deep and crenulate (Fig. <xref ref-type="fig" rid="F5">23</xref>); mesopleuron smooth; mesoscutum smooth; notauli deep and crenulate; propodeum mainly rugose and without distinct medial areola.</p><!--PageBreak--><!--PageBreak--><!--PageBreak--><!--PageBreak--><!--PageBreak--><!--PageBreak--><p><italic>Wings.</italic> Fore wing: pterostigma 4.8 times as long as wide; r:2-SR:3-SR:SR1=10:18:28:50; vein r arising submedially from pterostigma (Fig. <xref ref-type="fig" rid="F6">28</xref>); vein 1-CU1 quadrate; vein cu-a perpendicular; posterior length of second submarginal cell 3.2 times its width (38:12). Hind wing: vein M+CU as long as vein 1-M and 3.5 times vein 1r-m = 35:10 (Fig. <xref ref-type="fig" rid="F5">26</xref>).</p><p><italic>Legs.</italic> Hind coxa smooth; length of hind femur:tibia:basitarsus:tarsus = 71:92:13:43; length of hind femur, tibia and basitarsus 5.9, 10.2 and 10.75 times their width, respectively.</p><p><italic>Metasoma.</italic> First-second tergites with median carinae and parallel striae; first tergite 1.2 times as long as its apical width (Fig. <xref ref-type="fig" rid="F2">3</xref>); medial length of second tergite 1.6 times third (42:27); third-fifth tergites basally with divergent striation, granulate medio-apically; sixth tergite mainly granulate; ovipositor sheath pointed apically (0.5 mm), 0.4 times as long as hind basitarsus (20:46); ovipositor slender, nearly straight, enlarged basally (Fig. <xref ref-type="fig" rid="F5">25</xref>).</p><p><italic>Colour.</italic> Yellow; antenna yellowish, but darkened basally; palpi pale yellow; stemmaticum black; pronotum dorsally, notauli and mesonotum laterally, side of scutellum and axilla, propodeum medially blackish-brown or black; first-sixth tergites black medially, pale yellow laterally; wings subhyaline.</p></tp:treatment-sec><tp:treatment-sec sec-type="Male"><title>Male.</title><p>Unknown</p></tp:treatment-sec><tp:treatment-sec sec-type="Variation"><title>Variation.</title><p>Antenna with 45(1) and 49(1) segments and 1.4 times as long as body; first tergite 1.1–1.3 times as long as apical width; medial length of metasomal second tergite 1.7–1.8 times as long as third tergite medially; body length 5.2–5.9 mm; fore wing length 4.3–4.5 mm.</p></tp:treatment-sec><tp:treatment-sec sec-type="Etymology"><title>Etymology.</title><p>From ‘curvus’ (Latin for bend), because of the curved vein SR of hind wing.</p></tp:treatment-sec><tp:treatment-sec><!--Section generated to contain objects referenced in tp:taxon-treatment.--><fig id="F1" position="float" orientation="portrait"><label>Figures 1–2.</label><caption><p><italic><tp:taxon-name><tp:taxon-name-part taxon-name-part-type="genus">Canalirogas</tp:taxon-name-part> <tp:taxon-name-part taxon-name-part-type="species">vuquangensis</tp:taxon-name-part></tp:taxon-name></italic> sp. n. (<bold>1</bold> holotype, female) and <italic><tp:taxon-name><tp:taxon-name-part taxon-name-part-type="genus">Canalirogas</tp:taxon-name-part> <tp:taxon-name-part taxon-name-part-type="species">curvinervis</tp:taxon-name-part></tp:taxon-name></italic> sp. n. (<bold>2</bold> paratype, female), habitus lateral.</p></caption><graphic xmlns:xlink="http://www.w3.org/1999/xlink" xlink:href="zookeys-506-027-g001.jpg" position="float" orientation="portrait" xlink:type="simple" id="oo_44344.jpg"/></fig><fig id="F2" position="float" orientation="portrait"><label>Figures 3–11.</label><caption><p><italic><tp:taxon-name><tp:taxon-name-part taxon-name-part-type="genus">Canalirogas</tp:taxon-name-part></tp:taxon-name></italic> spp.: basal metasomal segments dorsal, but 5 propodeum dorsal. <bold>3</bold> <italic><tp:taxon-name><tp:taxon-name-part taxon-name-part-type="genus">Canalirogas</tp:taxon-name-part> <tp:taxon-name-part taxon-name-part-type="species">curvinervis</tp:taxon-name-part></tp:taxon-name></italic> sp. n. <bold>4, 5</bold> <italic><tp:taxon-name><tp:taxon-name-part taxon-name-part-type="genus">Canalirogas</tp:taxon-name-part> <tp:taxon-name-part taxon-name-part-type="species">parallelus</tp:taxon-name-part></tp:taxon-name></italic> sp. n. <bold>6</bold> <italic><tp:taxon-name><tp:taxon-name-part taxon-name-part-type="genus">Canalirogas</tp:taxon-name-part> <tp:taxon-name-part taxon-name-part-type="species">hoabinhicus</tp:taxon-name-part></tp:taxon-name></italic> sp. n. <bold>7</bold> <italic><tp:taxon-name><tp:taxon-name-part taxon-name-part-type="genus">Canalirogas</tp:taxon-name-part> <tp:taxon-name-part taxon-name-part-type="species">vittatus</tp:taxon-name-part></tp:taxon-name></italic> sp. n. <bold>8</bold> <italic><tp:taxon-name><tp:taxon-name-part taxon-name-part-type="genus">Canalirogas</tp:taxon-name-part> <tp:taxon-name-part taxon-name-part-type="species">intermedius</tp:taxon-name-part></tp:taxon-name></italic> sp. n. <bold>9</bold> <italic><tp:taxon-name><tp:taxon-name-part taxon-name-part-type="genus">Canalirogas</tp:taxon-name-part> <tp:taxon-name-part taxon-name-part-type="species">affinis</tp:taxon-name-part></tp:taxon-name></italic> sp. n. <bold>10</bold> <italic><tp:taxon-name><tp:taxon-name-part taxon-name-part-type="genus">Canalirogas</tp:taxon-name-part> <tp:taxon-name-part taxon-name-part-type="species">eurycerus</tp:taxon-name-part></tp:taxon-name></italic> <bold>11</bold> <italic><tp:taxon-name><tp:taxon-name-part taxon-name-part-type="genus">Canalirogas</tp:taxon-name-part> <tp:taxon-name-part taxon-name-part-type="species">cucphuongensis</tp:taxon-name-part></tp:taxon-name></italic> sp. n.</p></caption><graphic xmlns:xlink="http://www.w3.org/1999/xlink" xlink:href="zookeys-506-027-g002.jpg" position="float" orientation="portrait" xlink:type="simple" id="oo_44345.jpg"/></fig><fig id="F5" position="float" orientation="portrait"><label>Figures 22–26.</label><caption><p><italic><tp:taxon-name><tp:taxon-name-part taxon-name-part-type="genus">Canalirogas</tp:taxon-name-part> <tp:taxon-name-part taxon-name-part-type="species">curvinervis</tp:taxon-name-part></tp:taxon-name></italic> sp. n., female, holotype. <bold>22</bold> head anterior <bold>23</bold> mesosoma lateral <bold>24</bold> head dorsal <bold>25</bold> hypopygium lateral <bold>26</bold> hind wing.</p></caption><graphic xmlns:xlink="http://www.w3.org/1999/xlink" xlink:href="zookeys-506-027-g005.jpg" position="float" orientation="portrait" xlink:type="simple" id="oo_44348.jpg"/></fig><fig id="F6" position="float" orientation="portrait"><label>Figures 27–31.</label><caption><p><italic><tp:taxon-name><tp:taxon-name-part taxon-name-part-type="genus">Canalirogas</tp:taxon-name-part> <tp:taxon-name-part taxon-name-part-type="species">eurycerus</tp:taxon-name-part></tp:taxon-name></italic> sp. n., female, holotype. <bold>27</bold> head anterior <bold>28</bold> mesosoma lateral <bold>29</bold> head dorsal <bold>30</bold> hypopygium lateral <bold>31</bold> apical part of fore wing.</p></caption><graphic xmlns:xlink="http://www.w3.org/1999/xlink" xlink:href="zookeys-506-027-g006.jpg" position="float" orientation="portrait" xlink:type="simple" id="oo_44349.jpg"/></fig></tp:treatment-sec></tp:taxon-treatment>
