# Supplementary material for: Review of the genus Canalirogas van Achterberg & Chen (Hymenoptera, Braconidae, Rogadinae) from Vietnam, with description of ten new species
Source: Zookeys. 2015 May 28;(506):27–59. doi: 10.3897/zookeys.506.9247 (PMC4467180; doi:10.3897/zookeys.506.9247)
Supplement: XML Treatment for Canalirogas eurycerus [file zookeys.506.9247-treatment5.xml]

<!DOCTYPE tp:taxon-treatment
  PUBLIC "-//TaxonX//DTD Taxonomic Treatment Publishing DTD v0 20100105//EN" "tax-treatment-NSO.dtd">
<tp:taxon-treatment xmlns:tp="http://www.plazi.org/taxpub"><tp:treatment-meta><kwd-group><label>Taxon classification</label><kwd><named-content content-type="kingdom">Animalia</named-content></kwd><kwd><named-content content-type="order">Hymenoptera</named-content></kwd><kwd><named-content content-type="family">Braconidae</named-content></kwd></kwd-group><mixed-citation publication-type="journal"><person-group><name><surname>Long</surname><given-names>Khuat Dang</given-names></name><name><surname>van Achterberg</surname><given-names>Cornelis</given-names></name></person-group><article-title>Review of the genus <italic><tp:taxon-name><tp:taxon-name-part taxon-name-part-type="genus">Canalirogas</tp:taxon-name-part></tp:taxon-name></italic> van Achterberg &amp; Chen (<tp:taxon-name><tp:taxon-name-part taxon-name-part-type="order">Hymenoptera</tp:taxon-name-part></tp:taxon-name>, <tp:taxon-name><tp:taxon-name-part taxon-name-part-type="family">Braconidae</tp:taxon-name-part></tp:taxon-name>, <tp:taxon-name><tp:taxon-name-part taxon-name-part-type="subfamily">Rogadinae</tp:taxon-name-part></tp:taxon-name>) from Vietnam, with description of ten new species</article-title><source>Zookeys</source><day>28</day><month>5</month><year>2015</year><volume>2015</volume><issue>506</issue><fpage>27</fpage><lpage>59</lpage><pub-id pub-id-type="doi">10.3897/zookeys.506.9247</pub-id></mixed-citation></tp:treatment-meta><tp:nomenclature><tp:taxon-name>
                            <tp:taxon-name-part taxon-name-part-type="genus">Canalirogas</tp:taxon-name-part>
                            <tp:taxon-name-part taxon-name-part-type="species">eurycerus</tp:taxon-name-part>
                            <object-id xmlns:xlink="http://www.w3.org/1999/xlink" content-type="zoobank" xlink:type="simple">http://zoobank.org/494603D1-0CE9-45EA-9DE1-968E8821E318</object-id>
                        </tp:taxon-name><tp:taxon-status xmlns:xlink="http://www.w3.org/1999/xlink" xlink:type="simple">sp. n.</tp:taxon-status><xref ref-type="fig" rid="F2">Figs 10</xref><xref ref-type="fig" rid="F6">, 27–31</xref><!--PageBreak--></tp:nomenclature><tp:treatment-sec sec-type="Material"><title>Material.</title><p>Holotype, female (VNMN), ‘Rog.469’, “[C Vietnam:] Thua Thien-Hue, Nam Dong, MT, 2–6.v.2005, NQ Truong”. Paratypes (2 females): 1 female (VNMN), ‘Rog.076’, “[C Vietnam:] Ha Tinh, Huong Son <named-content xmlns:xlink="http://www.w3.org/1999/xlink" content-type="dwc:verbatimCoordinates" xlink:type="simple">18°22'N, 105°13'E</named-content>, 200 m, 15.v.1998, MT, AMNH, K Long”; 1 female (RMNH), ‘Rog.642’, “[NE Vietnam:] Phu Tho, Tan Son, <named-content xmlns:xlink="http://www.w3.org/1999/xlink" content-type="dwc:verbatimCoordinates" xlink:type="simple">21°14'N, 104°57'E</named-content>, 140 m, MT, 16–20.vii.2009, NH Thao”.</p></tp:treatment-sec><tp:treatment-sec sec-type="Description"><title>Description.</title><p>Holotype, female, body length 5.4 mm, fore wing length 3.9 mm.</p><p><italic>Head.</italic> Antenna incomplete, with 37 segments remaining; third antennal segment as long as fourth; middle segments 2.8 times its width; width of face 0.8 times length of face and clypeus combined (13:16); malar space 0.8 times as long as mandible width (4:8); mandible width 0.7 times as long as hypoclypeal depression (5:7); malar suture present; distance between tentorial pits 3.5 times distance between pits and eyes (7:2; Fig. <xref ref-type="fig" rid="F6">27</xref>); in dorsal view height of eye 5.3 times as long as temple (16:3); temple narrow, in lateral view width of eye 4.7 times as long as temple (14:3); ocelli large, POL:Od:OOL=3:7:4 (Fig. <xref ref-type="fig" rid="F6">29</xref>); distance between front and hind ocelli:OOL = 3:4; face mostly smooth with sparse fine punctures; frons, vertex and temple smooth.</p><p><italic>Mesosoma.</italic> Length of mesosoma 1.2 times as long as high (47:38); pronotal trough mainly smooth, sparsely crenulate anteriorly; precoxal sulcus short, deep and smooth; mesopleuron and metapleuron smooth (Fig. <xref ref-type="fig" rid="F6">28</xref>); mesoscutum and scutellum smooth; notauli short, crenulate anteriorly, flat and smooth posteriorly; propodeum rugose laterally with medial areola crenulate.</p><!--PageBreak--><p><italic>Wings.</italic> Fore wing: pterostigma 4.4 times as long as wide; r:2-SR:3-SR:SR1 = 8:11:22:31; vein r arising before middle of pterostigma (Fig. <xref ref-type="fig" rid="F6">31</xref>); 1-CU1:cu-a:2-CU1:3-CU1 = 2:4:21:4; posterior length of second submarginal cell 3.0 times its width (30:10). Hind wing: vein M+CU 1.1 times vein 1-M (24:22) and 3.0 times vein 1r-m (24:8).</p><p><italic>Legs.</italic> Hind coxa smooth; length of hind femur:tibia:basitarsus:tarsus = 44:55:28:68; length of hind femur, tibia and basitarsus 4.9, 9.2 and 14.0 times their width, respectively; inner hind tibial spur 0.2 times as long as basitarsus (3:14).</p><p><italic>Metasoma.</italic> First-second with median carinae; first tergite 1.2 times as long as apical width (28:22); medial length of second tergite 1.7 times third (25:15; Fig. <xref ref-type="fig" rid="F2">10</xref>); second suture crenulate; third and fourth with basal striation, granulate apically; ovipositor sheath 2.5 times inner hind spur (15:6); ovipositor rather slender, gradually curved (Fig. <xref ref-type="fig" rid="F6">30</xref>).</p><p>Colour. Yellow; antenna yellow, medial and subapical segments with medial pale band; palpi pale yellow; stemmaticum black; side of scutellum and axilla brown; metasoma yellow except first tergite basally and sixth tergite medially brown; propodeum dark brown but yellow medially; wings subhyaline.</p></tp:treatment-sec><tp:treatment-sec sec-type="Male"><title>Male.</title><p>Unknown.</p></tp:treatment-sec><tp:treatment-sec sec-type="Variation"><title>Variation.</title><p>Antennal segments 44(1); first tergite 1.1–1.2 times as long as apical width; medial length of metasomal second tergite 1.6–1.7 times as long as third tergite medially; body length 4.4–5.6 mm; fore wing length 3.4–4.3 mm.</p></tp:treatment-sec><tp:treatment-sec sec-type="Etymology"><title>Etymology.</title><p>From ‘eurys’, Greek for ‘widespread’.</p></tp:treatment-sec><tp:treatment-sec><!--Section generated to contain objects referenced in tp:taxon-treatment.--><fig id="F2" position="float" orientation="portrait"><label>Figures 3–11.</label><caption><p><italic><tp:taxon-name><tp:taxon-name-part taxon-name-part-type="genus">Canalirogas</tp:taxon-name-part></tp:taxon-name></italic> spp.: basal metasomal segments dorsal, but 5 propodeum dorsal. <bold>3</bold> <italic><tp:taxon-name><tp:taxon-name-part taxon-name-part-type="genus">Canalirogas</tp:taxon-name-part> <tp:taxon-name-part taxon-name-part-type="species">curvinervis</tp:taxon-name-part></tp:taxon-name></italic> sp. n. <bold>4, 5</bold> <italic><tp:taxon-name><tp:taxon-name-part taxon-name-part-type="genus">Canalirogas</tp:taxon-name-part> <tp:taxon-name-part taxon-name-part-type="species">parallelus</tp:taxon-name-part></tp:taxon-name></italic> sp. n. <bold>6</bold> <italic><tp:taxon-name><tp:taxon-name-part taxon-name-part-type="genus">Canalirogas</tp:taxon-name-part> <tp:taxon-name-part taxon-name-part-type="species">hoabinhicus</tp:taxon-name-part></tp:taxon-name></italic> sp. n. <bold>7</bold> <italic><tp:taxon-name><tp:taxon-name-part taxon-name-part-type="genus">Canalirogas</tp:taxon-name-part> <tp:taxon-name-part taxon-name-part-type="species">vittatus</tp:taxon-name-part></tp:taxon-name></italic> sp. n. <bold>8</bold> <italic><tp:taxon-name><tp:taxon-name-part taxon-name-part-type="genus">Canalirogas</tp:taxon-name-part> <tp:taxon-name-part taxon-name-part-type="species">intermedius</tp:taxon-name-part></tp:taxon-name></italic> sp. n. <bold>9</bold> <italic><tp:taxon-name><tp:taxon-name-part taxon-name-part-type="genus">Canalirogas</tp:taxon-name-part> <tp:taxon-name-part taxon-name-part-type="species">affinis</tp:taxon-name-part></tp:taxon-name></italic> sp. n. <bold>10</bold> <italic><tp:taxon-name><tp:taxon-name-part taxon-name-part-type="genus">Canalirogas</tp:taxon-name-part> <tp:taxon-name-part taxon-name-part-type="species">eurycerus</tp:taxon-name-part></tp:taxon-name></italic> <bold>11</bold> <italic><tp:taxon-name><tp:taxon-name-part taxon-name-part-type="genus">Canalirogas</tp:taxon-name-part> <tp:taxon-name-part taxon-name-part-type="species">cucphuongensis</tp:taxon-name-part></tp:taxon-name></italic> sp. n.</p></caption><graphic xmlns:xlink="http://www.w3.org/1999/xlink" xlink:href="zookeys-506-027-g002.jpg" position="float" orientation="portrait" xlink:type="simple" id="oo_44345.jpg"/></fig><fig id="F6" position="float" orientation="portrait"><label>Figures 27–31.</label><caption><p><italic><tp:taxon-name><tp:taxon-name-part taxon-name-part-type="genus">Canalirogas</tp:taxon-name-part> <tp:taxon-name-part taxon-name-part-type="species">eurycerus</tp:taxon-name-part></tp:taxon-name></italic> sp. n., female, holotype. <bold>27</bold> head anterior <bold>28</bold> mesosoma lateral <bold>29</bold> head dorsal <bold>30</bold> hypopygium lateral <bold>31</bold> apical part of fore wing.</p></caption><graphic xmlns:xlink="http://www.w3.org/1999/xlink" xlink:href="zookeys-506-027-g006.jpg" position="float" orientation="portrait" xlink:type="simple" id="oo_44349.jpg"/></fig></tp:treatment-sec></tp:taxon-treatment>
