# Supplementary material for: Review of the genus Canalirogas van Achterberg & Chen (Hymenoptera, Braconidae, Rogadinae) from Vietnam, with description of ten new species
Source: Zookeys. 2015 May 28;(506):27–59. doi: 10.3897/zookeys.506.9247 (PMC4467180; doi:10.3897/zookeys.506.9247)
Supplement: XML Treatment for Canalirogas hoabinhicus [file zookeys.506.9247-treatment6.xml]

<!DOCTYPE tp:taxon-treatment
  PUBLIC "-//TaxonX//DTD Taxonomic Treatment Publishing DTD v0 20100105//EN" "tax-treatment-NSO.dtd">
<tp:taxon-treatment xmlns:tp="http://www.plazi.org/taxpub"><tp:treatment-meta><kwd-group><label>Taxon classification</label><kwd><named-content content-type="kingdom">Animalia</named-content></kwd><kwd><named-content content-type="order">Hymenoptera</named-content></kwd><kwd><named-content content-type="family">Braconidae</named-content></kwd></kwd-group><mixed-citation publication-type="journal"><person-group><name><surname>Long</surname><given-names>Khuat Dang</given-names></name><name><surname>van Achterberg</surname><given-names>Cornelis</given-names></name></person-group><article-title>Review of the genus <italic><tp:taxon-name><tp:taxon-name-part taxon-name-part-type="genus">Canalirogas</tp:taxon-name-part></tp:taxon-name></italic> van Achterberg &amp; Chen (<tp:taxon-name><tp:taxon-name-part taxon-name-part-type="order">Hymenoptera</tp:taxon-name-part></tp:taxon-name>, <tp:taxon-name><tp:taxon-name-part taxon-name-part-type="family">Braconidae</tp:taxon-name-part></tp:taxon-name>, <tp:taxon-name><tp:taxon-name-part taxon-name-part-type="subfamily">Rogadinae</tp:taxon-name-part></tp:taxon-name>) from Vietnam, with description of ten new species</article-title><source>Zookeys</source><day>28</day><month>5</month><year>2015</year><volume>2015</volume><issue>506</issue><fpage>27</fpage><lpage>59</lpage><pub-id pub-id-type="doi">10.3897/zookeys.506.9247</pub-id></mixed-citation></tp:treatment-meta><tp:nomenclature><tp:taxon-name>
                            <tp:taxon-name-part taxon-name-part-type="genus">Canalirogas</tp:taxon-name-part>
                            <tp:taxon-name-part taxon-name-part-type="species">hoabinhicus</tp:taxon-name-part>
                            <object-id xmlns:xlink="http://www.w3.org/1999/xlink" content-type="zoobank" xlink:type="simple">http://zoobank.org/2AFF74EC-92C5-48B0-84A1-D12C17EB2C3F</object-id>
                        </tp:taxon-name><tp:taxon-status xmlns:xlink="http://www.w3.org/1999/xlink" xlink:type="simple">sp. n.</tp:taxon-status><xref ref-type="fig" rid="F2">Figs 6</xref><xref ref-type="fig" rid="F7">, 32–37</xref></tp:nomenclature><tp:treatment-sec sec-type="Material"><title>Material.</title><p>Holotype, female (VNMN), ‘Rog.281’, “[NW Vietnam:] Hoa Binh, Yen Thuy, secondary forest, <named-content xmlns:xlink="http://www.w3.org/1999/xlink" content-type="dwc:verbatimCoordinates" xlink:type="simple">20°23'N, 105°34'E</named-content>, 315 m, MT, 20–30.viii.2002, KD Long”. Paratypes (3 females): 1 female (RMNH), ‘Rog.016’, id. but 5.v.2002; 1 female (VNMN), ‘Rog.692’, “[NW Vietnam:] Hoa Binh, Mai Chau, Tan Son, garden, <named-content xmlns:xlink="http://www.w3.org/1999/xlink" content-type="dwc:verbatimCoordinates" xlink:type="simple">20°43'N, 105°59'E</named-content>, 650 m, MT, 1–5.v.2010, KD Long”; 1 female (VNMN), ‘Rog.694’, id. but 20–25.viii.2010, KD Long.</p></tp:treatment-sec><tp:treatment-sec sec-type="Description"><title>Description.</title><p>Holotype, female, body length 6.4 mm, fore wing length 4.5 mm.</p><p><italic>Head.</italic> Antenna incomplete, with 26 segments remaining; third segment 1.1 times fourth segment (9:8); middle segments 2.4 times longer than wide (6:2.5); width of face as long as length of face and clypeus combined; malar space 0.7 times as long as mandible width (4:6), mandible width 0.75 times as long as hypoclypeal depression (6:8); malar suture present; distance between tentorial pits 3.4 times distance between pits and eyes (17:5; Fig. <xref ref-type="fig" rid="F7">32</xref>); in dorsal view height of eye 3.3 times as long as temple (13:4); in lateral view width of eye about 3.0 times as long as temple (15:5); ocelli small, POL:Od:OOL = 4:5:3 (Fig. <xref ref-type="fig" rid="F7">34</xref>); distance between front and hind ocelli as long as OOL; face punctate; face shiny and sparsely punctate; frons, vertex and temple smooth.</p><!--PageBreak--><!--PageBreak--><p><italic>Mesosoma.</italic> Length of mesosoma 1.32 times as long as high (33:25); pronotal trough mainly crenulate medially, finely granulate ventrally; precoxal sulcus narrow, rather long, crenulate; mesopleuron smooth dorsally, sparsely punctate ventrally (Fig. <xref ref-type="fig" rid="F7">33</xref>); metapleuron dull; mesoscutum dull because of irregular punctures; scutellar sulcus 0.6 times as long as scutellum (6:10); propodeum mainly rugose laterally and medial areola crenulate.</p><p><italic>Wings.</italic> Fore wing: pterostigma 4.6 times as long as wide (41:9); r:2-SR:3-SR:SR1 = 8:14:23:37 (Fig. <xref ref-type="fig" rid="F7">36</xref>); vein r arising submedially from pterostigma; 1-CU1:cu-a:2-CU1:3-CU1 = 3:6:24:4; posterior length of second submarginal cell 2.8 times its apical width (37:13; Fig. <xref ref-type="fig" rid="F7">36</xref>). Hind wing: vein M+CU:1-M:1r-m = 31:26:10 (Fig. <xref ref-type="fig" rid="F7">37</xref>).</p><p><italic>Legs.</italic> Hind coxa with sparse fine punctures; length of hind femur:tibia:basitarsus:tarsus = 57:74:35:87; length of hind femur, tibia and basitarsus 6.3, 9.3 and 11.7 times their width, respectively; inner hind tibial spur 0.3 times as long as basitarsus (10:35).</p><p><italic>Metasoma.</italic> First tergite 1.3 times as long as apical width (35:27); medial length of second tergite 1.6 times third (31:19) (Fig. <xref ref-type="fig" rid="F2">6</xref>); second suture crenulate; third metasomal tergites obliquely striate, striation diverging posteriorly; fourth-sixth metasomal tergites obliquely striate basally, rugose-punctate apically; ovipositor sheath 0.7 times as long as hind basitarsus (23:35), ovipositor weakly curved and slender (Fig. <xref ref-type="fig" rid="F7">35</xref>).</p><p><italic>Colour.</italic> Yellow; antenna and palpi yellow; stemmaticum dark brown; propodeum brown laterally; all legs yellow, but telotarsi brown; all metasomal tergites yellow, but first-second tergites basally and sixth tergite brown and hypopygium somewhat infuscate (Fig. <xref ref-type="fig" rid="F7">35</xref>); wings subhyaline.</p></tp:treatment-sec><tp:treatment-sec sec-type="Male"><title>Male.</title><p>Unknown.</p></tp:treatment-sec><tp:treatment-sec sec-type="Variation"><title>Variation.</title><p>Antennal segments 52(1); first tergite 1.3–1.4 times as long as apical width; medial length of metasomal second tergite 1.5–1.7 times as long as third tergite medially; body length 6.0–7.5 mm; fore wing length 4.3–5.0 mm.</p></tp:treatment-sec><tp:treatment-sec sec-type="Etymology"><title>Etymology.</title><p>Named after its type locality: the province of Hoa Binh.</p></tp:treatment-sec><tp:treatment-sec><!--Section generated to contain objects referenced in tp:taxon-treatment.--><fig id="F2" position="float" orientation="portrait"><label>Figures 3–11.</label><caption><p><italic><tp:taxon-name><tp:taxon-name-part taxon-name-part-type="genus">Canalirogas</tp:taxon-name-part></tp:taxon-name></italic> spp.: basal metasomal segments dorsal, but 5 propodeum dorsal. <bold>3</bold> <italic><tp:taxon-name><tp:taxon-name-part taxon-name-part-type="genus">Canalirogas</tp:taxon-name-part> <tp:taxon-name-part taxon-name-part-type="species">curvinervis</tp:taxon-name-part></tp:taxon-name></italic> sp. n. <bold>4, 5</bold> <italic><tp:taxon-name><tp:taxon-name-part taxon-name-part-type="genus">Canalirogas</tp:taxon-name-part> <tp:taxon-name-part taxon-name-part-type="species">parallelus</tp:taxon-name-part></tp:taxon-name></italic> sp. n. <bold>6</bold> <italic><tp:taxon-name><tp:taxon-name-part taxon-name-part-type="genus">Canalirogas</tp:taxon-name-part> <tp:taxon-name-part taxon-name-part-type="species">hoabinhicus</tp:taxon-name-part></tp:taxon-name></italic> sp. n. <bold>7</bold> <italic><tp:taxon-name><tp:taxon-name-part taxon-name-part-type="genus">Canalirogas</tp:taxon-name-part> <tp:taxon-name-part taxon-name-part-type="species">vittatus</tp:taxon-name-part></tp:taxon-name></italic> sp. n. <bold>8</bold> <italic><tp:taxon-name><tp:taxon-name-part taxon-name-part-type="genus">Canalirogas</tp:taxon-name-part> <tp:taxon-name-part taxon-name-part-type="species">intermedius</tp:taxon-name-part></tp:taxon-name></italic> sp. n. <bold>9</bold> <italic><tp:taxon-name><tp:taxon-name-part taxon-name-part-type="genus">Canalirogas</tp:taxon-name-part> <tp:taxon-name-part taxon-name-part-type="species">affinis</tp:taxon-name-part></tp:taxon-name></italic> sp. n. <bold>10</bold> <italic><tp:taxon-name><tp:taxon-name-part taxon-name-part-type="genus">Canalirogas</tp:taxon-name-part> <tp:taxon-name-part taxon-name-part-type="species">eurycerus</tp:taxon-name-part></tp:taxon-name></italic> <bold>11</bold> <italic><tp:taxon-name><tp:taxon-name-part taxon-name-part-type="genus">Canalirogas</tp:taxon-name-part> <tp:taxon-name-part taxon-name-part-type="species">cucphuongensis</tp:taxon-name-part></tp:taxon-name></italic> sp. n.</p></caption><graphic xmlns:xlink="http://www.w3.org/1999/xlink" xlink:href="zookeys-506-027-g002.jpg" position="float" orientation="portrait" xlink:type="simple" id="oo_44345.jpg"/></fig><fig id="F7" position="float" orientation="portrait"><label>Figures 32–37.</label><caption><p><italic><tp:taxon-name><tp:taxon-name-part taxon-name-part-type="genus">Canalirogas</tp:taxon-name-part> <tp:taxon-name-part taxon-name-part-type="species">hoabinhicus</tp:taxon-name-part></tp:taxon-name></italic> sp. n., female, holotype. <bold>32</bold> head anterior <bold>33</bold> mesosoma lateral <bold>34</bold> head dorsal <bold>35</bold> hypopygium lateral <bold>36</bold> fore wing <bold>37</bold> hind wing.</p></caption><graphic xmlns:xlink="http://www.w3.org/1999/xlink" xlink:href="zookeys-506-027-g007.jpg" position="float" orientation="portrait" xlink:type="simple" id="oo_44350.jpg"/></fig></tp:treatment-sec></tp:taxon-treatment>
