# Supplementary material for: Review of the genus Canalirogas van Achterberg & Chen (Hymenoptera, Braconidae, Rogadinae) from Vietnam, with description of ten new species
Source: Zookeys. 2015 May 28;(506):27–59. doi: 10.3897/zookeys.506.9247 (PMC4467180; doi:10.3897/zookeys.506.9247)
Supplement: XML Treatment for Canalirogas intermedius [file zookeys.506.9247-treatment7.xml]

<!DOCTYPE tp:taxon-treatment
  PUBLIC "-//TaxonX//DTD Taxonomic Treatment Publishing DTD v0 20100105//EN" "tax-treatment-NSO.dtd">
<tp:taxon-treatment xmlns:tp="http://www.plazi.org/taxpub"><tp:treatment-meta><kwd-group><label>Taxon classification</label><kwd><named-content content-type="kingdom">Animalia</named-content></kwd><kwd><named-content content-type="order">Hymenoptera</named-content></kwd><kwd><named-content content-type="family">Braconidae</named-content></kwd></kwd-group><mixed-citation publication-type="journal"><person-group><name><surname>Long</surname><given-names>Khuat Dang</given-names></name><name><surname>van Achterberg</surname><given-names>Cornelis</given-names></name></person-group><article-title>Review of the genus <italic><tp:taxon-name><tp:taxon-name-part taxon-name-part-type="genus">Canalirogas</tp:taxon-name-part></tp:taxon-name></italic> van Achterberg &amp; Chen (<tp:taxon-name><tp:taxon-name-part taxon-name-part-type="order">Hymenoptera</tp:taxon-name-part></tp:taxon-name>, <tp:taxon-name><tp:taxon-name-part taxon-name-part-type="family">Braconidae</tp:taxon-name-part></tp:taxon-name>, <tp:taxon-name><tp:taxon-name-part taxon-name-part-type="subfamily">Rogadinae</tp:taxon-name-part></tp:taxon-name>) from Vietnam, with description of ten new species</article-title><source>Zookeys</source><day>28</day><month>5</month><year>2015</year><volume>2015</volume><issue>506</issue><fpage>27</fpage><lpage>59</lpage><pub-id pub-id-type="doi">10.3897/zookeys.506.9247</pub-id></mixed-citation></tp:treatment-meta><tp:nomenclature><tp:taxon-name>
                            <tp:taxon-name-part taxon-name-part-type="genus">Canalirogas</tp:taxon-name-part>
                            <tp:taxon-name-part taxon-name-part-type="species">intermedius</tp:taxon-name-part>
                            <object-id xmlns:xlink="http://www.w3.org/1999/xlink" content-type="zoobank" xlink:type="simple">http://zoobank.org/945FE282-E2D7-4127-99E3-40DCA68C2211</object-id>
                        </tp:taxon-name><tp:taxon-status xmlns:xlink="http://www.w3.org/1999/xlink" xlink:type="simple">sp. n.</tp:taxon-status><xref ref-type="fig" rid="F2">Figs 8</xref><xref ref-type="fig" rid="F8">, 38–43</xref><!--PageBreak--></tp:nomenclature><tp:treatment-sec sec-type="Material"><title>Material.</title><p>Holotype, female (VNMN) ‘Rog.589’, “[C Vietnam:] Thua Thien-Hue, Bach Ma NP, secondary forest, 300 m, 18.v.2007, KD Long”.</p></tp:treatment-sec><tp:treatment-sec sec-type="Description"><title>Description.</title><p>Holotype, female, body length 6.4 mm, fore wing length 4.8 mm, antenna 7.4 mm.</p><p><italic>Head.</italic> Antenna with 51 segments, 1.2 times longer than body; third segment 1.3 times fourth segment (10:8); middle segments 3.5 times longer than wide (7:2), penultimate antennal segment as long as apical segment; apical segment with spine; width of face 0.9 times length of face and clypeus combined (16:18); malar space 0.5 times as long as mandible width (3:6), mandible width about 0.9 times as long as hypoclypeal depression (6:7); malar suture present; distance between tentorial pits 4.0 times distance between pits and eyes (8:2; Fig. <xref ref-type="fig" rid="F8">38</xref>); in dorsal view height of eye 4.5 times as long as temple (18:4); in lateral view width of eye 4.0 times as long as temple (16:4) ocelli large, POL:Od:OOL = 3:6:4 (Fig. <xref ref-type="fig" rid="F8">40</xref>); distance between front and hind ocelli 0.75 times OOL (3:4); face sparsely and finely punctate; frons, vertex and temple smooth.</p><p><italic>Mesosoma.</italic> Length of mesosoma 1.5 times as long as high (66:45); pronotal side smooth dorsally and posteriorly, crenulate medio-anteriorly, finely granulate ventrally; precoxal sulcus narrow and sparsely crenulate; mesopleuron shiny and smooth; metapleuron smooth with sparse fine punctures (Fig. <xref ref-type="fig" rid="F8">39</xref>); notauli wide and crenulate anteriorly, flat and smooth posteriorly; scutellar sulcus 0.9 times scutellum (6:7); mesoscutum smooth; propodeum rugose laterally, with medial crenulate areola.</p><p><italic>Wings.</italic> Fore wing: pterostigma 4.9 times as long as wide (44:9); r:2-SR:3-SR:SR1 = 9:12:25:40; vein r arising before middle of pterostigma (Fig. <xref ref-type="fig" rid="F8">42</xref>); vein 1-CU1 rather short, 1-CU1:cu-a:2-CU1:3-CU1 = 2:5.5:27:5; posterior length of second submarginal cell 3.1 times its apical width (Fig. <xref ref-type="fig" rid="F8">42</xref>). Hind wing: vein M+CU:1-M: 1r-m = 32:23:12 (Fig. <xref ref-type="fig" rid="F8">43</xref>).</p><p><italic>Legs.</italic> Hind coxa with sparse fine punctures; length of hind femur:tibia:basitarsus:tarsus = 57:73:35:85; length of hind femur, tibia and basitarsus 6.3, 10.4 and 10.0 times as long as their width, respectively; inner hind tibial spur 0.3 times as long as basitarsus.</p><p><italic>Metasoma.</italic> First tergite 1.4 times as long as apical width (30:19); medial length of second tergite 1.8 times as long as third (30:17; Fig. <xref ref-type="fig" rid="F2">8</xref>); third-fifth metasomal tergites with divergent striation; sixth tergite rugose-punctate; ovipositor sheath 0.5 times as long as hind basitarsus (19:35; Fig. <xref ref-type="fig" rid="F8">41</xref>).</p><p><italic>Colour.</italic> Yellow; antenna and palpi yellow; stemmaticum black; propodeum blackish brown laterally, yellow medially and posteriorly; first metasomal tergite brown, but yellow apically; second-sixth metasomal tergites brown, but lateral corners yellow; fore wing yellow with veins 1-M, 2-CU1 and CU1a medially, veins r and 2-SR brown; pterostigma brown medially, yellow basally and apically; pronotum, mesopleuron and metapleuron ivory; middle and lateral lobes of mesoscutum and side of scutellum yellow; outer side of hind coxa and hind femur subapically dark yellow.</p></tp:treatment-sec><tp:treatment-sec sec-type="Male"><title>Male.</title><p>Unknown.</p></tp:treatment-sec><tp:treatment-sec sec-type="Etymology"><title>Etymology.</title><p>From ‘inter’ (Latin for ‘between’), because this species is intermediate between <italic><tp:taxon-name><tp:taxon-name-part taxon-name-part-type="genus">Canalirogas</tp:taxon-name-part> <tp:taxon-name-part taxon-name-part-type="species">parallelus</tp:taxon-name-part></tp:taxon-name></italic> sp. n. and <italic><tp:taxon-name><tp:taxon-name-part taxon-name-part-type="genus">Canalirogas</tp:taxon-name-part> <tp:taxon-name-part taxon-name-part-type="species">spilonotus</tp:taxon-name-part></tp:taxon-name></italic> (Cameron), but differs from these species by having larger occelli (diameter of posterior ocellus 3.0 times as long as POL and 1.5 times as long as OOL). This species is close to <italic><tp:taxon-name><tp:taxon-name-part taxon-name-part-type="genus">Canalirogas</tp:taxon-name-part> <tp:taxon-name-part taxon-name-part-type="species">spilonotus</tp:taxon-name-part></tp:taxon-name></italic>, but differs by having the mesopleuron antero-dorsally and below the precoxal sulcus pale yellow (dark brown antero-dorsally and more or less brownish below precoxal sulcus in <italic><tp:taxon-name><tp:taxon-name-part taxon-name-part-type="genus">Canalirogas</tp:taxon-name-part> <tp:taxon-name-part taxon-name-part-type="species">spilonotus</tp:taxon-name-part></tp:taxon-name></italic>), the ovipositor sheath entirely brown (only apically dark brown) and the third and fourth metasomal tergites with nearly transverse striation apically (absent).</p><!--PageBreak--></tp:treatment-sec><tp:treatment-sec><!--Section generated to contain objects referenced in tp:taxon-treatment.--><fig id="F2" position="float" orientation="portrait"><label>Figures 3–11.</label><caption><p><italic><tp:taxon-name><tp:taxon-name-part taxon-name-part-type="genus">Canalirogas</tp:taxon-name-part></tp:taxon-name></italic> spp.: basal metasomal segments dorsal, but 5 propodeum dorsal. <bold>3</bold> <italic><tp:taxon-name><tp:taxon-name-part taxon-name-part-type="genus">Canalirogas</tp:taxon-name-part> <tp:taxon-name-part taxon-name-part-type="species">curvinervis</tp:taxon-name-part></tp:taxon-name></italic> sp. n. <bold>4, 5</bold> <italic><tp:taxon-name><tp:taxon-name-part taxon-name-part-type="genus">Canalirogas</tp:taxon-name-part> <tp:taxon-name-part taxon-name-part-type="species">parallelus</tp:taxon-name-part></tp:taxon-name></italic> sp. n. <bold>6</bold> <italic><tp:taxon-name><tp:taxon-name-part taxon-name-part-type="genus">Canalirogas</tp:taxon-name-part> <tp:taxon-name-part taxon-name-part-type="species">hoabinhicus</tp:taxon-name-part></tp:taxon-name></italic> sp. n. <bold>7</bold> <italic><tp:taxon-name><tp:taxon-name-part taxon-name-part-type="genus">Canalirogas</tp:taxon-name-part> <tp:taxon-name-part taxon-name-part-type="species">vittatus</tp:taxon-name-part></tp:taxon-name></italic> sp. n. <bold>8</bold> <italic><tp:taxon-name><tp:taxon-name-part taxon-name-part-type="genus">Canalirogas</tp:taxon-name-part> <tp:taxon-name-part taxon-name-part-type="species">intermedius</tp:taxon-name-part></tp:taxon-name></italic> sp. n. <bold>9</bold> <italic><tp:taxon-name><tp:taxon-name-part taxon-name-part-type="genus">Canalirogas</tp:taxon-name-part> <tp:taxon-name-part taxon-name-part-type="species">affinis</tp:taxon-name-part></tp:taxon-name></italic> sp. n. <bold>10</bold> <italic><tp:taxon-name><tp:taxon-name-part taxon-name-part-type="genus">Canalirogas</tp:taxon-name-part> <tp:taxon-name-part taxon-name-part-type="species">eurycerus</tp:taxon-name-part></tp:taxon-name></italic> <bold>11</bold> <italic><tp:taxon-name><tp:taxon-name-part taxon-name-part-type="genus">Canalirogas</tp:taxon-name-part> <tp:taxon-name-part taxon-name-part-type="species">cucphuongensis</tp:taxon-name-part></tp:taxon-name></italic> sp. n.</p></caption><graphic xmlns:xlink="http://www.w3.org/1999/xlink" xlink:href="zookeys-506-027-g002.jpg" position="float" orientation="portrait" xlink:type="simple" id="oo_44345.jpg"/></fig><fig id="F8" position="float" orientation="portrait"><label>Figures 38–43.</label><caption><p><italic><tp:taxon-name><tp:taxon-name-part taxon-name-part-type="genus">Canalirogas</tp:taxon-name-part> <tp:taxon-name-part taxon-name-part-type="species">intermedius</tp:taxon-name-part></tp:taxon-name></italic> sp. n., female, holotype. <bold>38</bold> head anterior <bold>39</bold> mesosoma lateral <bold>40</bold> head dorsal <bold>41</bold> hypopygium lateral <bold>42</bold> fore wing <bold>43</bold> hind wing.</p></caption><graphic xmlns:xlink="http://www.w3.org/1999/xlink" xlink:href="zookeys-506-027-g008.jpg" position="float" orientation="portrait" xlink:type="simple" id="oo_44351.jpg"/></fig></tp:treatment-sec></tp:taxon-treatment>
