# Supplementary material for: Review of the genus Canalirogas van Achterberg & Chen (Hymenoptera, Braconidae, Rogadinae) from Vietnam, with description of ten new species
Source: Zookeys. 2015 May 28;(506):27–59. doi: 10.3897/zookeys.506.9247 (PMC4467180; doi:10.3897/zookeys.506.9247)
Supplement: XML Treatment for Canalirogas parallelus [file zookeys.506.9247-treatment8.xml]

<!DOCTYPE tp:taxon-treatment
  PUBLIC "-//TaxonX//DTD Taxonomic Treatment Publishing DTD v0 20100105//EN" "tax-treatment-NSO.dtd">
<tp:taxon-treatment xmlns:tp="http://www.plazi.org/taxpub"><tp:treatment-meta><kwd-group><label>Taxon classification</label><kwd><named-content content-type="kingdom">Animalia</named-content></kwd><kwd><named-content content-type="order">Hymenoptera</named-content></kwd><kwd><named-content content-type="family">Braconidae</named-content></kwd></kwd-group><mixed-citation publication-type="journal"><person-group><name><surname>Long</surname><given-names>Khuat Dang</given-names></name><name><surname>van Achterberg</surname><given-names>Cornelis</given-names></name></person-group><article-title>Review of the genus <italic><tp:taxon-name><tp:taxon-name-part taxon-name-part-type="genus">Canalirogas</tp:taxon-name-part></tp:taxon-name></italic> van Achterberg &amp; Chen (<tp:taxon-name><tp:taxon-name-part taxon-name-part-type="order">Hymenoptera</tp:taxon-name-part></tp:taxon-name>, <tp:taxon-name><tp:taxon-name-part taxon-name-part-type="family">Braconidae</tp:taxon-name-part></tp:taxon-name>, <tp:taxon-name><tp:taxon-name-part taxon-name-part-type="subfamily">Rogadinae</tp:taxon-name-part></tp:taxon-name>) from Vietnam, with description of ten new species</article-title><source>Zookeys</source><day>28</day><month>5</month><year>2015</year><volume>2015</volume><issue>506</issue><fpage>27</fpage><lpage>59</lpage><pub-id pub-id-type="doi">10.3897/zookeys.506.9247</pub-id></mixed-citation></tp:treatment-meta><tp:nomenclature><tp:taxon-name>
                            <tp:taxon-name-part taxon-name-part-type="genus">Canalirogas</tp:taxon-name-part>
                            <tp:taxon-name-part taxon-name-part-type="species">parallelus</tp:taxon-name-part>
                            <object-id xmlns:xlink="http://www.w3.org/1999/xlink" content-type="zoobank" xlink:type="simple">http://zoobank.org/FCCA8CAC-7D22-480E-B361-47C54D49AE88</object-id>
                        </tp:taxon-name><tp:taxon-status xmlns:xlink="http://www.w3.org/1999/xlink" xlink:type="simple">sp. n.</tp:taxon-status><xref ref-type="fig" rid="F2">Figs 4</xref><xref ref-type="fig" rid="F2">, 5</xref><xref ref-type="fig" rid="F9">, 44–48</xref></tp:nomenclature><tp:treatment-sec sec-type="Material"><title>Material.</title><p>Holotype, female (RMNH), “[S Vietnam:] Kon Tum, Chu Mom Ray NP, Mal. traps, 700–900 m, 26.ix–5.x.2006, Mai Phu Quy &amp; Nguyen Thanh Manh, RMNH’07”. Paratype, 1 female (VNMN), ‘Rog.520’, “[NE Vietnam:] Ha Giang, Vi Xuyen, Cao Bo, forest, 300 m, 11.v.2007, KD Long”.</p><p>Excluded from type series a female from Central Vietnam (missing its metasoma; IEBR) ‘Rog.590’, ‘C. Vietnam: Thua Thien-Hue, Bach Ma NP, secondary forest 300 m, 20.v.2007, KD Long’ with the precoxal area dark brown.</p></tp:treatment-sec><tp:treatment-sec sec-type="Description"><title>Description.</title><p>Holotype, female, body length 7.2 mm, fore wing length 5.2 mm, antenna 10.2 mm.</p><p><italic>Head.</italic> Antenna with 57 segments, 1.4 times longer than body; third segment 1.1 fourth segment (9:8); middle segment 2.7 times as long as wide (8:3), penultimate antennal segment 0.75 times apical segment (6:8); apical segment with spine; width of face 0.9 times length of face and clypeus combined (28:21); malar space 0.7 times as long as mandible width (4:6); basal width of mandible 0.7 times as long as hypoclypeal depression (6:9); malar suture present; distance between tentorial pits 3.0 times distance between pits and eyes (9:3; Fig. <xref ref-type="fig" rid="F9">44</xref>); in dorsal view height of eye 5.0 times as high as temple (20:4); in lateral view width of eye 3.4 times as long as temple (17:5); ocelli in high triangle, POL:Od:OOL = 4:6:4 (Fig. <xref ref-type="fig" rid="F9">46</xref>); distance between front and hind ocelli as long as OOL; face rugose-punctate; frons, vertex and temple smooth.</p><p><italic>Mesosoma.</italic> Length of mesosoma 1.45 times as long as high (77:54); pronotal side mainly crenulate medially smooth dorsally, finely granulate ventrally; notauli deep and long, punctate; scutellar sulcus 0.55 times as long as scutellum; mesopleuron and metapleuron smooth; precoxal sulcus rather wide and crenulate (Fig. <xref ref-type="fig" rid="F9">45</xref>); propodeum mainly rugose laterally and medial areola crenulate (Fig. <xref ref-type="fig" rid="F2">5</xref>).</p><p><italic>Wings.</italic> Fore wing: pterostigma 4.8 times as long as wide; r:2-SR:3-SR:SR1 = 9:14:27:43; vein r arising before middle of pterostigma; 1-CU1:cu-a:2-CU1:3-CU1=4:7:27:5; posterior length of second submarginal cell 2.5 times its apical width (33:13). Hind wing: vein M+CU:1-M:1r-m = 35:24:11 (Fig. <xref ref-type="fig" rid="F9">48</xref>).</p><p><italic>Legs.</italic> Hind coxa almost smooth; length of hind femur:tibia:basitarsus:tarsus = 62:85:44:108; length of hind femur, tibia and basitarsus 6.2, 10.6 and 11.0 times as long as their width, respectively; inner hind tibial spur 0.25 times as long as basitarsus (11:44).</p><p><italic>Metasoma.</italic> First tergite 1.7 times as long as apical width (45:27; Fig. <xref ref-type="fig" rid="F2">4</xref>); medial length of second tergite 1.6 times as long as third (34:21); second suture crenulate; second metasomal tergite obliquely and longitudinally striate; basal area of third-fifth metasomal tergites with divergent striation, apex of third-fifth metasomal tergites with curved striation mixing with punctures (Fig. <xref ref-type="fig" rid="F2">4</xref>); ovipositor sheath 0.5 times as long as hind basitarsus (1:2; Fig. <xref ref-type="fig" rid="F9">47</xref>).</p><!--PageBreak--><p><italic>Colour.</italic> Pale yellow; antenna yellowish brown, basal antennal segments with medial pale band; palpi yellow; stemmaticum black; propleuron, mesopleuron anteriorly, side of scutellum and axilla, metanotum and propodeum entirely black; second-sixth metasomal segments black, yellow laterally; hypopygium yellow, brownish ventrally; all legs yellow, but hind coxa yellowish brown ventrally; wings subhyaline with veins brownish yellow; parastigma yellow; pterostigma mainly brown, yellow subapically.</p></tp:treatment-sec><tp:treatment-sec sec-type="Male"><title>Male.</title><p>Unknown.</p></tp:treatment-sec><tp:treatment-sec sec-type="Etymology"><title>Etymology.</title><p>Named ‘parallelus’, because of the nearly parallel-sided first metasomal tergite.</p><!--PageBreak--><!--PageBreak--></tp:treatment-sec><tp:treatment-sec><!--Section generated to contain objects referenced in tp:taxon-treatment.--><fig id="F2" position="float" orientation="portrait"><label>Figures 3–11.</label><caption><p><italic><tp:taxon-name><tp:taxon-name-part taxon-name-part-type="genus">Canalirogas</tp:taxon-name-part></tp:taxon-name></italic> spp.: basal metasomal segments dorsal, but 5 propodeum dorsal. <bold>3</bold> <italic><tp:taxon-name><tp:taxon-name-part taxon-name-part-type="genus">Canalirogas</tp:taxon-name-part> <tp:taxon-name-part taxon-name-part-type="species">curvinervis</tp:taxon-name-part></tp:taxon-name></italic> sp. n. <bold>4, 5</bold> <italic><tp:taxon-name><tp:taxon-name-part taxon-name-part-type="genus">Canalirogas</tp:taxon-name-part> <tp:taxon-name-part taxon-name-part-type="species">parallelus</tp:taxon-name-part></tp:taxon-name></italic> sp. n. <bold>6</bold> <italic><tp:taxon-name><tp:taxon-name-part taxon-name-part-type="genus">Canalirogas</tp:taxon-name-part> <tp:taxon-name-part taxon-name-part-type="species">hoabinhicus</tp:taxon-name-part></tp:taxon-name></italic> sp. n. <bold>7</bold> <italic><tp:taxon-name><tp:taxon-name-part taxon-name-part-type="genus">Canalirogas</tp:taxon-name-part> <tp:taxon-name-part taxon-name-part-type="species">vittatus</tp:taxon-name-part></tp:taxon-name></italic> sp. n. <bold>8</bold> <italic><tp:taxon-name><tp:taxon-name-part taxon-name-part-type="genus">Canalirogas</tp:taxon-name-part> <tp:taxon-name-part taxon-name-part-type="species">intermedius</tp:taxon-name-part></tp:taxon-name></italic> sp. n. <bold>9</bold> <italic><tp:taxon-name><tp:taxon-name-part taxon-name-part-type="genus">Canalirogas</tp:taxon-name-part> <tp:taxon-name-part taxon-name-part-type="species">affinis</tp:taxon-name-part></tp:taxon-name></italic> sp. n. <bold>10</bold> <italic><tp:taxon-name><tp:taxon-name-part taxon-name-part-type="genus">Canalirogas</tp:taxon-name-part> <tp:taxon-name-part taxon-name-part-type="species">eurycerus</tp:taxon-name-part></tp:taxon-name></italic> <bold>11</bold> <italic><tp:taxon-name><tp:taxon-name-part taxon-name-part-type="genus">Canalirogas</tp:taxon-name-part> <tp:taxon-name-part taxon-name-part-type="species">cucphuongensis</tp:taxon-name-part></tp:taxon-name></italic> sp. n.</p></caption><graphic xmlns:xlink="http://www.w3.org/1999/xlink" xlink:href="zookeys-506-027-g002.jpg" position="float" orientation="portrait" xlink:type="simple" id="oo_44345.jpg"/></fig><fig id="F9" position="float" orientation="portrait"><label>Figures 44–48.</label><caption><p><italic><tp:taxon-name><tp:taxon-name-part taxon-name-part-type="genus">Canalirogas</tp:taxon-name-part> <tp:taxon-name-part taxon-name-part-type="species">parallelus</tp:taxon-name-part></tp:taxon-name></italic> sp. n., female, holotype. <bold>44</bold> head anterior <bold>45</bold> mesosoma lateral <bold>46</bold> head dorsal <bold>47</bold> hypopygium lateral <bold>48</bold> hind wing.</p></caption><graphic xmlns:xlink="http://www.w3.org/1999/xlink" xlink:href="zookeys-506-027-g009.jpg" position="float" orientation="portrait" xlink:type="simple" id="oo_44352.jpg"/></fig></tp:treatment-sec></tp:taxon-treatment>
