# Supplementary material for: Review of the genus Canalirogas van Achterberg & Chen (Hymenoptera, Braconidae, Rogadinae) from Vietnam, with description of ten new species
Source: Zookeys. 2015 May 28;(506):27–59. doi: 10.3897/zookeys.506.9247 (PMC4467180; doi:10.3897/zookeys.506.9247)
Supplement: XML Treatment for Canalirogas robberti [file zookeys.506.9247-treatment9.xml]

<!DOCTYPE tp:taxon-treatment
  PUBLIC "-//TaxonX//DTD Taxonomic Treatment Publishing DTD v0 20100105//EN" "tax-treatment-NSO.dtd">
<tp:taxon-treatment xmlns:tp="http://www.plazi.org/taxpub"><tp:treatment-meta><kwd-group><label>Taxon classification</label><kwd><named-content content-type="kingdom">Animalia</named-content></kwd><kwd><named-content content-type="order">Hymenoptera</named-content></kwd><kwd><named-content content-type="family">Braconidae</named-content></kwd></kwd-group><mixed-citation publication-type="journal"><person-group><name><surname>Long</surname><given-names>Khuat Dang</given-names></name><name><surname>van Achterberg</surname><given-names>Cornelis</given-names></name></person-group><article-title>Review of the genus <italic><tp:taxon-name><tp:taxon-name-part taxon-name-part-type="genus">Canalirogas</tp:taxon-name-part></tp:taxon-name></italic> van Achterberg &amp; Chen (<tp:taxon-name><tp:taxon-name-part taxon-name-part-type="order">Hymenoptera</tp:taxon-name-part></tp:taxon-name>, <tp:taxon-name><tp:taxon-name-part taxon-name-part-type="family">Braconidae</tp:taxon-name-part></tp:taxon-name>, <tp:taxon-name><tp:taxon-name-part taxon-name-part-type="subfamily">Rogadinae</tp:taxon-name-part></tp:taxon-name>) from Vietnam, with description of ten new species</article-title><source>Zookeys</source><day>28</day><month>5</month><year>2015</year><volume>2015</volume><issue>506</issue><fpage>27</fpage><lpage>59</lpage><pub-id pub-id-type="doi">10.3897/zookeys.506.9247</pub-id></mixed-citation></tp:treatment-meta><tp:nomenclature><tp:taxon-name>
                            <tp:taxon-name-part taxon-name-part-type="genus">Canalirogas</tp:taxon-name-part>
                            <tp:taxon-name-part taxon-name-part-type="species">robberti</tp:taxon-name-part>
                            <object-id xmlns:xlink="http://www.w3.org/1999/xlink" content-type="zoobank" xlink:type="simple">http://zoobank.org/CC50053B-5145-4724-B6CE-670BAD92E6FF</object-id>
                        </tp:taxon-name><tp:taxon-status xmlns:xlink="http://www.w3.org/1999/xlink" xlink:type="simple">sp. n.</tp:taxon-status><xref ref-type="fig" rid="F10">Figs 49–56</xref><!--PageBreak--><!--PageBreak--></tp:nomenclature><tp:treatment-sec sec-type="Material"><title>Material.</title><p>Holotype, female (RMNH), “[S Vietnam:] Dông Nai, Cát Tiên NP, <italic><tp:taxon-name><tp:taxon-name-part taxon-name-part-type="genus">Ficus</tp:taxon-name-part></tp:taxon-name></italic> trail, Mal. trap[s] 1-8, c. 100 m, 1-9.x.2005, C. v. Achterberg &amp; R. de Vries, RMNH’05”.</p></tp:treatment-sec><tp:treatment-sec sec-type="Description"><title>Description.</title><p>Holotype, female, body length 7.7 mm, fore wing length 5.4 mm.</p><p><italic>Head.</italic> Antenna with 52 segments, 1.8 times as long as fore wing; middle and subapical segments 2.6 and 2.5 times longer than wide, respectively; third antennal segment 1.1 times as long as fourth segment; width of face 0.8 times length of face and clypeus combined; clypeus concave medially in lateral view, with distinct ventral rim (Fig. <xref ref-type="fig" rid="F10">51</xref>); malar space 0.6 times as long as basal width of mandible; basal width of mandible 0.7 times as long as width of hypoclypeal depression; malar suture deep; distance between tentorial pits 3.4 times distance between pits and eyes (Fig. <xref ref-type="fig" rid="F10">50</xref>); length of eye in dorsal view 5.5 times as long as temple (Fig. <xref ref-type="fig" rid="F10">53</xref>); width of eye in lateral view 3.8 times as long as temple; ocelli large, POL:Od:OOL = 1:3:1; distance between front and hind ocelli as long as OOL (Fig. <xref ref-type="fig" rid="F10">53</xref>); face with some distinct punctures laterally, with some indistinct rugae sublaterally, remainder of face, frons, vertex and temple smooth.</p><p><italic>Mesosoma.</italic> Length of mesosoma 1.3 times as long as high; pronotal side smooth dorsally, coarsely crenulate medially and superficially granulate and with some rugae ventrally; precoxal sulcus only posteriorly absent and finely crenulate (Fig. <xref ref-type="fig" rid="F10">51</xref>); mesopleuron and metapleuron mainly smooth; mesoscutum smooth, except some punctulation; notauli narrow, shallow posteriorly and finely crenulate; scutellar sulcus 0.5 times as long as scutellum and with one long crenula (Fig. <xref ref-type="fig" rid="F10">52</xref>); scutellum smooth except some striae posteriorly; propodeum rugulose-granulate dorsally, except carinate median areola and some coarse rugae posteriorly (Fig. <xref ref-type="fig" rid="F10">52</xref>).</p><p><italic>Wings.</italic> Fore wing: pterostigma 4.8 times as long as wide; r:2-SR:3-SR:SR1 = 5:8:14:22; vein r emerging before middle of pterostigma; vein cu-a slender (Fig. <xref ref-type="fig" rid="F10">49</xref>), 1-CU1:cu-a:2-CU1:3-CU1 = 3:10:38:8; posterior length of second submarginal cell 3.1 times its apical width. Hind wing: vein M+CU:1-M: 1r-m = 15:12:6; vein SR unsclerotised.</p><p><italic>Legs.</italic> Hind coxa shiny and with sparse fine punctures; length of hind femur:tibia:basitarsus: tarsus = 60:81:38:94; length of hind femur, tibia and basitarsus 6.0, 10.0 and 9.6 times as long as their width, respectively (Fig. <xref ref-type="fig" rid="F10">55</xref>); inner hind tibial spur 0.3 times as long as basitarsus.</p><p><italic>Metasoma.</italic> First tergite 1.7 times as long as apical width and slightly widened posteriorly (Fig. <xref ref-type="fig" rid="F10">54</xref>); first-second tergites with costate and somewhat oblique striation; third-fifth tergites with finer and more divergent striation and sixth tergite finely rugulose; medial length of second tergite 1.7 times than third segment; second suture coarsely crenulate; ovipositor sheath truncate apically and half as long as hind basitarsus; ovipositor stout (Fig. <xref ref-type="fig" rid="F10">56</xref>).</p><p><italic>Colour.</italic> Pale yellow or ivory; antennal segments pale brown with faint yellowish transverse bands; stemmaticum, propleuron partly, mesopleuron antero-dorsally, antero-ventrally and below precoxal sulcus, mesoscutum laterally, scutellum and metanotum laterally, propodeum (except areola and posteriorly), inner and outer side of hind coxa, outer and inner side of hind femur mainly (except basally), metasomal tergites 1-5 basally and medio-posteriorly, tergite 6 nearly entirely dorsally (Fig. <xref ref-type="fig" rid="F10">54</xref>) and ovipositor sheath (except basally), dark brown; telotarsi and hypopygium baso-ventrally brown; wings mainly slightly infuscate; veins mainly (but of apical third of wing brownish yellow) and pterostigma medially dark brown; remainder of pterostigma and parastigma yellow.</p></tp:treatment-sec><tp:treatment-sec sec-type="Male"><title>Male.</title><p>Unknown.</p></tp:treatment-sec><tp:treatment-sec sec-type="Etymylogy"><title>Etymylogy.</title><p>Named after one of the collectors of the holotype, Mr. Rob de Vries (Leiden); for his excellent collaboration.</p></tp:treatment-sec><tp:treatment-sec><!--Section generated to contain objects referenced in tp:taxon-treatment.--><fig id="F10" position="float" orientation="portrait"><label>Figures 49–56.</label><caption><p><italic><tp:taxon-name><tp:taxon-name-part taxon-name-part-type="genus">Canalirogas</tp:taxon-name-part> <tp:taxon-name-part taxon-name-part-type="species">robberti</tp:taxon-name-part></tp:taxon-name></italic> sp. n., female, holotype. <bold>49</bold> wings <bold>50</bold> head anterior <bold>51</bold> head and mesosoma lateral <bold>52</bold> mesosoma dorsal <bold>53</bold> head dorsal <bold>54</bold> first-sixth tergites dorsal <bold>55</bold> hind leg lateral <bold>56</bold> hypopygium lateral.</p></caption><graphic xmlns:xlink="http://www.w3.org/1999/xlink" xlink:href="zookeys-506-027-g010.jpg" position="float" orientation="portrait" xlink:type="simple" id="oo_44353.jpg"/></fig></tp:treatment-sec></tp:taxon-treatment>
