# Supplementary material for: Review of the genus Canalirogas van Achterberg & Chen (Hymenoptera, Braconidae, Rogadinae) from Vietnam, with description of ten new species
Source: Zookeys. 2015 May 28;(506):27–59. doi: 10.3897/zookeys.506.9247 (PMC4467180; doi:10.3897/zookeys.506.9247)
Supplement: XML Treatment for Canalirogas spilonotus [file zookeys.506.9247-treatment10.xml]

<!DOCTYPE tp:taxon-treatment
  PUBLIC "-//TaxonX//DTD Taxonomic Treatment Publishing DTD v0 20100105//EN" "tax-treatment-NSO.dtd">
<tp:taxon-treatment xmlns:tp="http://www.plazi.org/taxpub"><tp:treatment-meta><kwd-group><label>Taxon classification</label><kwd><named-content content-type="kingdom">Animalia</named-content></kwd><kwd><named-content content-type="order">Hymenoptera</named-content></kwd><kwd><named-content content-type="family">Braconidae</named-content></kwd></kwd-group><mixed-citation publication-type="journal"><person-group><name><surname>Long</surname><given-names>Khuat Dang</given-names></name><name><surname>van Achterberg</surname><given-names>Cornelis</given-names></name></person-group><article-title>Review of the genus <italic><tp:taxon-name><tp:taxon-name-part taxon-name-part-type="genus">Canalirogas</tp:taxon-name-part></tp:taxon-name></italic> van Achterberg &amp; Chen (<tp:taxon-name><tp:taxon-name-part taxon-name-part-type="order">Hymenoptera</tp:taxon-name-part></tp:taxon-name>, <tp:taxon-name><tp:taxon-name-part taxon-name-part-type="family">Braconidae</tp:taxon-name-part></tp:taxon-name>, <tp:taxon-name><tp:taxon-name-part taxon-name-part-type="subfamily">Rogadinae</tp:taxon-name-part></tp:taxon-name>) from Vietnam, with description of ten new species</article-title><source>Zookeys</source><day>28</day><month>5</month><year>2015</year><volume>2015</volume><issue>506</issue><fpage>27</fpage><lpage>59</lpage><pub-id pub-id-type="doi">10.3897/zookeys.506.9247</pub-id></mixed-citation></tp:treatment-meta><tp:nomenclature><tp:taxon-name>
                            <tp:taxon-name-part taxon-name-part-type="genus">Canalirogas</tp:taxon-name-part>
                            <tp:taxon-name-part taxon-name-part-type="species">spilonotus</tp:taxon-name-part>
                        </tp:taxon-name><tp:taxon-authority>(Cameron, 1905)</tp:taxon-authority><xref ref-type="fig" rid="F11">Figs 57–64</xref><tp:nomenclature-citation-list><tp:nomenclature-citation><tp:taxon-name><tp:taxon-name-part taxon-name-part-type="genus">Troporhogas</tp:taxon-name-part> <tp:taxon-name-part taxon-name-part-type="species">spilonotus</tp:taxon-name-part></tp:taxon-name><comment> Cameron, 1905: 93. Lectotype female (BMNH: Hym. Type 3c.222 from Sri Lanka) examined and here designated.</comment></tp:nomenclature-citation><tp:nomenclature-citation><tp:taxon-name><tp:taxon-name-part taxon-name-part-type="genus">Canalirogas</tp:taxon-name-part> <tp:taxon-name-part taxon-name-part-type="species">spilonotus</tp:taxon-name-part></tp:taxon-name><comment> Quicke &amp; Shaw, 2005: 3531.</comment></tp:nomenclature-citation><tp:nomenclature-citation><tp:taxon-name><tp:taxon-name-part taxon-name-part-type="genus">Canalirogas</tp:taxon-name-part> <tp:taxon-name-part taxon-name-part-type="species">balgooyi</tp:taxon-name-part></tp:taxon-name><comment> van Achterberg &amp; Chen, 1996: 70–73 (description). <bold>Syn. n.</bold></comment></tp:nomenclature-citation></tp:nomenclature-citation-list></tp:nomenclature><tp:treatment-sec sec-type="Material"><title>Material.</title><p>Specimens examined from North and North Central and South Vietnam (IEBR, RMNH and VNMN): Ha Giang (Vi Xuyen), Hoa Binh (Mai Chau, Yen Thuy), Ninh Binh (Cuc Phuong NP), Ha Tinh (Huong Son, Vu Quang NP), Phu Tho (Tan Son), Vinh Phuc (Me Linh; Tam Dao NP), Dông Nai (Cat Tien NP).</p></tp:treatment-sec><tp:treatment-sec sec-type="Description"><title>Description.</title><p>Figured female from Cát Tiên National Park, body length 7.1 mm, fore wing length 5.5 mm.</p><p><italic>Head.</italic> Antenna with 51 segments, 1.7 times as long as fore wing; middle and subapical segments 2.6 and 2.5 times longer than wide, respectively; third antennal segment 1.3 times as long as fourth segment; width of face 0.8 times length of face and clypeus combined; clypeus flat in lateral view (Fig. <xref ref-type="fig" rid="F11">59</xref>); malar space 0.6 times as long as basal width of mandible; basal width of mandible 0.7 times as long as width of hypoclypeal depression; malar suture deep; distance between tentorial pits 3.9 times distance between pits and eyes (Fig. <xref ref-type="fig" rid="F11">58</xref>); length of eye in dorsal view 7.8 times as long as temple (Fig. <xref ref-type="fig" rid="F11">61</xref>); width of eye in lateral view 5.6 times as long as temple; ocelli large, POL:Od:OOL = 5:14:5; distance between front and hind ocelli as long as OOL (Fig. <xref ref-type="fig" rid="F11">61</xref>); face weakly rugose sublaterally, remainder of face, frons, vertex and temple smooth.</p><!--PageBreak--><!--PageBreak--><p><italic>Mesosoma.</italic> Length of mesosoma 1.3 times as long as high; pronotal side smooth dorsally, coarsely crenulate medially and superficially granulate ventrally; precoxal sulcus only posteriorly absent and finely crenulate (Fig. <xref ref-type="fig" rid="F11">59</xref>); mesopleuron and metapleuron largely smooth; mesoscutum smooth, except some punctulation; notauli narrow, shallow posteriorly and finely crenulate; scutellar sulcus 0.6 times as long as scutellum and with 3 long crenulae (Fig. <xref ref-type="fig" rid="F11">60</xref>); scutellum smooth except some striae posteriorly; propodeum densely finely punctate dorsally, except carinate median areola and laterally rugose (Figs <xref ref-type="fig" rid="F11">60</xref>, <xref ref-type="fig" rid="F11">62</xref>).</p><p><italic>Wings.</italic> Fore wing: pterostigma 4.9 times as long as wide; r:2-SR:3-SR:SR1 = 10:14:18:43; vein r emerging little before middle of pterostigma; vein cu-a short and slender (Fig. <xref ref-type="fig" rid="F11">57</xref>), 1-CU1:cu-a:2-CU1:3-CU1 = 1:5:24:4; posterior length of second submarginal cell 3.4 times its apical width. Hind wing: vein M+CU:1-M: 1r-m = 30:26:16; vein SR unsclerotised.</p><p><italic>Legs.</italic> Hind coxa shiny and with sparse fine punctures; length of hind femur:tibia:basitarsus: tarsus = 50:64:31:78; length of hind femur, tibia and basitarsus 6.2, 11.4 and 11.6 times as long as their width, respectively (Fig. <xref ref-type="fig" rid="F11">63</xref>); inner hind tibial spur 0.3 times as long as basitarsus.</p><p><italic>Metasoma.</italic> First tergite 1.5 times as long as apical width and slightly widened posteriorly (Fig. <xref ref-type="fig" rid="F11">62</xref>); first-third tergites with costate and somewhat oblique striation; fourth-fifth tergites with more divergent striation; medial length of second tergite 1.6 times than third segment; second suture crenulate; ovipositor sheath truncate apically and half as long as hind basitarsus; ovipositor rather stout (Fig. <xref ref-type="fig" rid="F11">64</xref>).</p><p><italic>Colour.</italic> Pale yellow or ivory; antennal segments pale brown with yellow transverse bands (Fig. <xref ref-type="fig" rid="F11">58</xref>); stemmaticum, propleuron partly, mesopleuron antero-dorsally, mesoscutum laterally, metanotum partly laterally, propodeum (except areola, narrowly posteriorly and partly latero-posteriorly), inner and outer side of hind coxa, metasomal tergites 1-5 basally and medio-posteriorly (but of third-fifth tergites partly brown antero-laterally), tergite 6 entirely dorsally (Fig. <xref ref-type="fig" rid="F11">57</xref>) and apex of ovipositor sheath narrowly dark brown (Fig. <xref ref-type="fig" rid="F11">64</xref>); telotarsi brown; wings largely slightly infuscate; veins (but of apical third of wing unpigmented) and pterostigma medially dark brown; remainder of pterostigma and parastigma yellow.</p></tp:treatment-sec><tp:treatment-sec sec-type="Male"><title>Male.</title><p>Unknown.</p></tp:treatment-sec><tp:treatment-sec sec-type="Variation"><title>Variation.</title><p>Antennal segments of female 44(1), 48(1), 50(1) or 51(1); first tergite 1.2–1.5 times as long as apical width (Fig. <xref ref-type="fig" rid="F11">57</xref>); medial length of second tergite 1.5–1.6 times as long as third tergite medially; body length 6.2–7.1 mm; fore wing length 4.6–5.5 mm.</p></tp:treatment-sec><tp:treatment-sec sec-type="Notes"><title>Notes.</title><p>This conspicuous species has the eyes in dorsal view 6–8 times longer than temple (Fig. <xref ref-type="fig" rid="F11">61</xref>) and in lateral view width of eye about 3.8 times temple (15:4; Fig. <xref ref-type="fig" rid="F11">59</xref>); ovipositor stout (Fig. <xref ref-type="fig" rid="F11">64</xref>). The lectotype of <italic><tp:taxon-name><tp:taxon-name-part taxon-name-part-type="genus">Canalirogas</tp:taxon-name-part> <tp:taxon-name-part taxon-name-part-type="species">spilonotus</tp:taxon-name-part></tp:taxon-name></italic> (Cameron) designated in this paper falls within the (rather wide) variation limits of <italic><tp:taxon-name><tp:taxon-name-part taxon-name-part-type="genus">Canalirogas</tp:taxon-name-part> <tp:taxon-name-part taxon-name-part-type="species">balgooyi</tp:taxon-name-part></tp:taxon-name></italic> and is, therefore, considered to be a senior synonym of the latter.</p></tp:treatment-sec><tp:treatment-sec><!--Section generated to contain objects referenced in tp:taxon-treatment.--><fig id="F11" position="float" orientation="portrait"><label>Figures 57–64.</label><caption><p><italic><tp:taxon-name><tp:taxon-name-part taxon-name-part-type="genus">Canalirogas</tp:taxon-name-part> <tp:taxon-name-part taxon-name-part-type="species">spilonotus</tp:taxon-name-part></tp:taxon-name></italic> (Cameron), female, Vietnam. <bold>57</bold> fore wing <bold>58</bold> head anterior <bold>59</bold> head and mesosoma lateral <bold>60</bold> mesosoma dorsal <bold>61</bold> head dorsal <bold>62</bold> propodeum and first-third tergites dorsal <bold>63</bold> hind leg lateral <bold>64</bold> hypopygium lateral.</p></caption><graphic xmlns:xlink="http://www.w3.org/1999/xlink" xlink:href="zookeys-506-027-g011.jpg" position="float" orientation="portrait" xlink:type="simple" id="oo_44354.jpg"/></fig></tp:treatment-sec></tp:taxon-treatment>
