# Supplementary material for: Review of the genus Canalirogas van Achterberg & Chen (Hymenoptera, Braconidae, Rogadinae) from Vietnam, with description of ten new species
Source: Zookeys. 2015 May 28;(506):27–59. doi: 10.3897/zookeys.506.9247 (PMC4467180; doi:10.3897/zookeys.506.9247)
Supplement: XML Treatment for Canalirogas vittatus [file zookeys.506.9247-treatment11.xml]

<!DOCTYPE tp:taxon-treatment
  PUBLIC "-//TaxonX//DTD Taxonomic Treatment Publishing DTD v0 20100105//EN" "tax-treatment-NSO.dtd">
<tp:taxon-treatment xmlns:tp="http://www.plazi.org/taxpub"><tp:treatment-meta><kwd-group><label>Taxon classification</label><kwd><named-content content-type="kingdom">Animalia</named-content></kwd><kwd><named-content content-type="order">Hymenoptera</named-content></kwd><kwd><named-content content-type="family">Braconidae</named-content></kwd></kwd-group><mixed-citation publication-type="journal"><person-group><name><surname>Long</surname><given-names>Khuat Dang</given-names></name><name><surname>van Achterberg</surname><given-names>Cornelis</given-names></name></person-group><article-title>Review of the genus <italic><tp:taxon-name><tp:taxon-name-part taxon-name-part-type="genus">Canalirogas</tp:taxon-name-part></tp:taxon-name></italic> van Achterberg &amp; Chen (<tp:taxon-name><tp:taxon-name-part taxon-name-part-type="order">Hymenoptera</tp:taxon-name-part></tp:taxon-name>, <tp:taxon-name><tp:taxon-name-part taxon-name-part-type="family">Braconidae</tp:taxon-name-part></tp:taxon-name>, <tp:taxon-name><tp:taxon-name-part taxon-name-part-type="subfamily">Rogadinae</tp:taxon-name-part></tp:taxon-name>) from Vietnam, with description of ten new species</article-title><source>Zookeys</source><day>28</day><month>5</month><year>2015</year><volume>2015</volume><issue>506</issue><fpage>27</fpage><lpage>59</lpage><pub-id pub-id-type="doi">10.3897/zookeys.506.9247</pub-id></mixed-citation></tp:treatment-meta><tp:nomenclature><tp:taxon-name>
                            <tp:taxon-name-part taxon-name-part-type="genus">Canalirogas</tp:taxon-name-part>
                            <tp:taxon-name-part taxon-name-part-type="species">vittatus</tp:taxon-name-part>
                            <object-id xmlns:xlink="http://www.w3.org/1999/xlink" content-type="zoobank" xlink:type="simple">http://zoobank.org/3D065D35-E536-4EBB-AE82-48F81FD46775</object-id>
                        </tp:taxon-name><tp:taxon-status xmlns:xlink="http://www.w3.org/1999/xlink" xlink:type="simple">sp. n.</tp:taxon-status><xref ref-type="fig" rid="F2">Figs 7</xref><xref ref-type="fig" rid="F12">, 65–70</xref><!--PageBreak--></tp:nomenclature><tp:treatment-sec sec-type="Material"><title>Material.</title><p>Holotype, female (VNMN) ‘Rog.014’, “[NE Vietnam:] Ninh Binh, Cuc Phuong NP, 7–9.v.2002, KD Long”. Paratypes, 2 females (RMNH, VNMN), ‘Rog.013’ &amp; ‘Rog.005’, topotypic and same date.</p></tp:treatment-sec><tp:treatment-sec sec-type="Description"><title>Description.</title><p>Holotype, female, body length 5.9 mm, fore wing length 5.0 mm, antenna 8.0 mm.</p><p><italic>Head.</italic> Antenna with 47 segments, 1.4 times longer than body; third segment 1.1 times fourth; middle segments 2.8 times longer than wide (7:2.5); penultimate antennal segment 0.9 times apical segment; apical segment with spine; width of face slightly less than length of face and clypeus combined (18:19); malar space 0.7 times as long as mandible width (5:7); basal width of mandible 0.8 times as long as hypoclypeal depression (7:9); malar suture absent; distance between tentorial pits 3.0 times distance between pits and eyes (9:3; Fig. <xref ref-type="fig" rid="F12">68</xref>); in dorsal view height of eye 3.2 times as high as temple (16:5); in lateral view width of eye 2.5 times as long as temple (10:4; Fig. <xref ref-type="fig" rid="F12">65</xref>); ocelli rather small and in high triangle, POL:Od:OOL = 4:5.5 (Fig. <xref ref-type="fig" rid="F12">67</xref>); distance between front and hind ocelli 0.8 times OOL (4:5); face rugose-punctate; frons, vertex and temple smooth.</p><p><italic>Mesosoma.</italic> Length of mesosoma 1.35 times longer than high (69:51); pronotal side mainly crenulate medially, granulate ventrally; precoxal sulcus wide and punctate-crenulate (Fig. <xref ref-type="fig" rid="F12">66</xref>); mesopleuron smooth dorsally and punctate ventrally, punctures merged into mesosternum; scutellum smooth; mesopleuron smooth, rugose anteriorly; notauli deep, crenulate; mesoscutum with sparse fine punctures; scutellar sulcus 0.7 times as long as scutellum (6:9); propodeum mainly rugose laterally and its medial areola crenulate.</p><p><italic>Wings.</italic> Fore wing: pterostigma 4.7 times as long as wide (42:9); r:2-SR:3-SR:SR1 = 9:15:29:44; vein r arising before middle of pterostigma; 1-CU1:cu-a:2-CU1:3-CU1 = 4:7:27:5; ventral length of second submarginal cell 3.4 times its apical width (41:12). Hind wing: vein M+CU:1-M:1r-m = 31:26:23 (Fig. <xref ref-type="fig" rid="F12">70</xref>).</p><p><italic>Legs.</italic> Hind coxa shiny with sparse fine punctures; length of hind femur:tibia:basitarsus:tarsus = 55:74:38:89; length of hind femur, tibia and basitarsus 5.5, 9.25 and 9.5 times as long as their width, respectively; inner hind tibial spur 0.24 times as long as basitarsus (9:38).</p><p><italic>Metasoma.</italic> First tergite subequal to apical width; medial length of second tergite 1.6 times third (30:19; Fig. <xref ref-type="fig" rid="F2">7</xref>); second suture crenulate; second tergite with parallel striation; third-fifth tergites mainly rugose medially; sixth tergite with curved fine striation mixed with granulation; ovipositor sheath 0.5 times as long as hind basitarsus (18:38; Fig. <xref ref-type="fig" rid="F12">69</xref>).</p><p><italic>Colour.</italic> Yellow; antennal segments brown with medial pale band; palpi pale yellow; stemmaticum black; occipital carina brown; propleuron, mesopleuron anteriorly, precoxal sulcus, notauli, mesonotum laterally, side of scutellum and axilla black; propodeum black, but pale yelllow medially; fore and middle legs yellow, except middle femur subapically and tarsus darker than tibia; hind coxa blackish brown, except yellow dorso-basally; hind trochantellus, most part of hind femur and hind tarsus brown; hind tibia dirty yellow; wings dirty subhyaline with pterostigma and veins brown, except veins 3-SR, SR1, 3-M and r-m yellow; first-fifth metasomal tergites black, yellow laterally and at posterior corners; sixth tergite entirely black.</p></tp:treatment-sec><tp:treatment-sec sec-type="Male"><title>Male.</title><p>Unknown.</p><!--PageBreak--></tp:treatment-sec><tp:treatment-sec sec-type="Variation"><title>Variation.</title><p>Length of first metasomal tergite 1.0–1.2 times as long as apical width; medial length of metasomal second tergite 1.6–1.7 times as long as third tergite medially; body length 5.1–6.2 mm; fore wing length 4.0–5.1 mm.</p></tp:treatment-sec><tp:treatment-sec sec-type="Etymology"><title>Etymology.</title><p>From ‘vitta’ (Latin for ‘ribbon, band’), because of the pale band of the antennal segments.</p></tp:treatment-sec><tp:treatment-sec><!--Section generated to contain objects referenced in tp:taxon-treatment.--><fig id="F2" position="float" orientation="portrait"><label>Figures 3–11.</label><caption><p><italic><tp:taxon-name><tp:taxon-name-part taxon-name-part-type="genus">Canalirogas</tp:taxon-name-part></tp:taxon-name></italic> spp.: basal metasomal segments dorsal, but 5 propodeum dorsal. <bold>3</bold> <italic><tp:taxon-name><tp:taxon-name-part taxon-name-part-type="genus">Canalirogas</tp:taxon-name-part> <tp:taxon-name-part taxon-name-part-type="species">curvinervis</tp:taxon-name-part></tp:taxon-name></italic> sp. n. <bold>4, 5</bold> <italic><tp:taxon-name><tp:taxon-name-part taxon-name-part-type="genus">Canalirogas</tp:taxon-name-part> <tp:taxon-name-part taxon-name-part-type="species">parallelus</tp:taxon-name-part></tp:taxon-name></italic> sp. n. <bold>6</bold> <italic><tp:taxon-name><tp:taxon-name-part taxon-name-part-type="genus">Canalirogas</tp:taxon-name-part> <tp:taxon-name-part taxon-name-part-type="species">hoabinhicus</tp:taxon-name-part></tp:taxon-name></italic> sp. n. <bold>7</bold> <italic><tp:taxon-name><tp:taxon-name-part taxon-name-part-type="genus">Canalirogas</tp:taxon-name-part> <tp:taxon-name-part taxon-name-part-type="species">vittatus</tp:taxon-name-part></tp:taxon-name></italic> sp. n. <bold>8</bold> <italic><tp:taxon-name><tp:taxon-name-part taxon-name-part-type="genus">Canalirogas</tp:taxon-name-part> <tp:taxon-name-part taxon-name-part-type="species">intermedius</tp:taxon-name-part></tp:taxon-name></italic> sp. n. <bold>9</bold> <italic><tp:taxon-name><tp:taxon-name-part taxon-name-part-type="genus">Canalirogas</tp:taxon-name-part> <tp:taxon-name-part taxon-name-part-type="species">affinis</tp:taxon-name-part></tp:taxon-name></italic> sp. n. <bold>10</bold> <italic><tp:taxon-name><tp:taxon-name-part taxon-name-part-type="genus">Canalirogas</tp:taxon-name-part> <tp:taxon-name-part taxon-name-part-type="species">eurycerus</tp:taxon-name-part></tp:taxon-name></italic> <bold>11</bold> <italic><tp:taxon-name><tp:taxon-name-part taxon-name-part-type="genus">Canalirogas</tp:taxon-name-part> <tp:taxon-name-part taxon-name-part-type="species">cucphuongensis</tp:taxon-name-part></tp:taxon-name></italic> sp. n.</p></caption><graphic xmlns:xlink="http://www.w3.org/1999/xlink" xlink:href="zookeys-506-027-g002.jpg" position="float" orientation="portrait" xlink:type="simple" id="oo_44345.jpg"/></fig><fig id="F12" position="float" orientation="portrait"><label>Figures 65–70.</label><caption><p><italic><tp:taxon-name><tp:taxon-name-part taxon-name-part-type="genus">Canalirogas</tp:taxon-name-part> <tp:taxon-name-part taxon-name-part-type="species">vittatus</tp:taxon-name-part></tp:taxon-name></italic> sp. n., female, holotype. <bold>65</bold> head lateral <bold>66</bold> mesosoma lateral <bold>67</bold> head dorsal <bold>68</bold> head anterior <bold>69</bold> hypopygium lateral <bold>70</bold> hind wing.</p></caption><graphic xmlns:xlink="http://www.w3.org/1999/xlink" xlink:href="zookeys-506-027-g012.jpg" position="float" orientation="portrait" xlink:type="simple" id="oo_44355.jpg"/></fig></tp:treatment-sec></tp:taxon-treatment>
