# Supplementary material for: Review of the genus Canalirogas van Achterberg & Chen (Hymenoptera, Braconidae, Rogadinae) from Vietnam, with description of ten new species
Source: Zookeys. 2015 May 28;(506):27–59. doi: 10.3897/zookeys.506.9247 (PMC4467180; doi:10.3897/zookeys.506.9247)
Supplement: XML Treatment for Canalirogas vuquangensis [file zookeys.506.9247-treatment12.xml]

<!DOCTYPE tp:taxon-treatment
  PUBLIC "-//TaxonX//DTD Taxonomic Treatment Publishing DTD v0 20100105//EN" "tax-treatment-NSO.dtd">
<tp:taxon-treatment xmlns:tp="http://www.plazi.org/taxpub"><tp:treatment-meta><kwd-group><label>Taxon classification</label><kwd><named-content content-type="kingdom">Animalia</named-content></kwd><kwd><named-content content-type="order">Hymenoptera</named-content></kwd><kwd><named-content content-type="family">Braconidae</named-content></kwd></kwd-group><mixed-citation publication-type="journal"><person-group><name><surname>Long</surname><given-names>Khuat Dang</given-names></name><name><surname>van Achterberg</surname><given-names>Cornelis</given-names></name></person-group><article-title>Review of the genus <italic><tp:taxon-name><tp:taxon-name-part taxon-name-part-type="genus">Canalirogas</tp:taxon-name-part></tp:taxon-name></italic> van Achterberg &amp; Chen (<tp:taxon-name><tp:taxon-name-part taxon-name-part-type="order">Hymenoptera</tp:taxon-name-part></tp:taxon-name>, <tp:taxon-name><tp:taxon-name-part taxon-name-part-type="family">Braconidae</tp:taxon-name-part></tp:taxon-name>, <tp:taxon-name><tp:taxon-name-part taxon-name-part-type="subfamily">Rogadinae</tp:taxon-name-part></tp:taxon-name>) from Vietnam, with description of ten new species</article-title><source>Zookeys</source><day>28</day><month>5</month><year>2015</year><volume>2015</volume><issue>506</issue><fpage>27</fpage><lpage>59</lpage><pub-id pub-id-type="doi">10.3897/zookeys.506.9247</pub-id></mixed-citation></tp:treatment-meta><tp:nomenclature><tp:taxon-name>
                            <tp:taxon-name-part taxon-name-part-type="genus">Canalirogas</tp:taxon-name-part>
                            <tp:taxon-name-part taxon-name-part-type="species">vuquangensis</tp:taxon-name-part>
                            <object-id xmlns:xlink="http://www.w3.org/1999/xlink" content-type="zoobank" xlink:type="simple">http://zoobank.org/99337E9B-C176-4967-A419-6A0352BF4BA4</object-id>
                        </tp:taxon-name><tp:taxon-status xmlns:xlink="http://www.w3.org/1999/xlink" xlink:type="simple">sp. n.</tp:taxon-status><xref ref-type="fig" rid="F1">Figs 1</xref><xref ref-type="fig" rid="F13">, 71–78</xref><!--PageBreak--><!--PageBreak--></tp:nomenclature><tp:treatment-sec sec-type="Material"><title>Material.</title><p>Holotype, female (RMNH), “[C Vietnam:] Ha Tinh, Vu Quang NP, 66 m, <named-content xmlns:xlink="http://www.w3.org/1999/xlink" content-type="dwc:verbatimCoordinates" xlink:type="simple">18°19'47"N, 105°26'28"E</named-content>, Mal. trap 9, 4.iii–15.iv.2011, C. v. Achterberg, RMNH’11”.</p></tp:treatment-sec><tp:treatment-sec sec-type="Description"><title>Description.</title><p>Holotype, female, body length 6.6 mm, fore wing length 4.8 mm.</p><p><italic>Head.</italic> Antenna with 44 segments, 1.6 times as long as fore wing; middle and subapical segments 3.3 and 2.7 times longer than wide, respectively; third antennal segment 1.4 times as long as fourth segment; width of face 0.8 times length of face and clypeus combined; clypeus flat in lateral view and ventral rim not differentiated from clypeus (Fig. <xref ref-type="fig" rid="F13">73</xref>); malar space 0.7 times as long as basal width of mandible; basal width of mandible 0.7 times as long as width of hypoclypeal depression; malar suture deep; distance between tentorial pits 2.9 times distance between pits and eyes (Fig. <xref ref-type="fig" rid="F13">72</xref>); length of eye in dorsal view 8.3 times as long as temple (Fig. <xref ref-type="fig" rid="F13">75</xref>); width of eye in lateral view 4.4 times as long as temple; ocelli large, POL:Od:OOL = 2:6:3; distance between front and hind ocelli as long as OOL (Fig. <xref ref-type="fig" rid="F13">72</xref>); face distinctly granulate submedially and orbita sparsely punctate, remainder of face superficially coriaceous; frons, vertex and temple smooth.</p><p><italic>Mesosoma.</italic> Length of mesosoma 1.4 times as long as high; pronotal side smooth dorsally, moderately crenulate medially and granulate ventrally; precoxal sulcus only medially distinctly impressed and finely crenulate; mesopleuron mainly smooth; metapleuron superficially granulate (Fig. <xref ref-type="fig" rid="F13">73</xref>); mesoscutum smooth, except some punctulation; notauli narrow, shallow posteriorly and smooth; scutellar sulcus 0.5 times as long as scutellum and with one long crenula; scutellum smooth except some striae posteriorly; propodeum distinctly granulate dorsally, except carinate median areola, rugose medially and superficially granulate posteriorly (Figs <xref ref-type="fig" rid="F13">73</xref>, <xref ref-type="fig" rid="F13">74</xref>).</p><p><italic>Wings.</italic> Fore wing: pterostigma 4.9 times as long as wide; r:2-SR:3-SR:SR1 = 5:9:15:26; vein r emerging before middle of pterostigma; vein cu-a slender (Fig. <xref ref-type="fig" rid="F13">71</xref>), 1-CU1:cu-a:2-CU1:3-CU1 = 3:8:34:7; posterior length of second submarginal cell 3.1 times its apical width. Hind wing: vein M+CU:1-M: 1r-m = 15:13:7; vein SR unsclerotised.</p><p><italic>Legs.</italic> Hind coxa with satin sheen, superficially coriaceous and punctulate; length of hind femur:tibia:basitarsus:tarsus = 50:74:33:78; length of hind femur, tibia and basitarsus 6.0, 10.3 and 11.6 times as long as their width, respectively (Fig. <xref ref-type="fig" rid="F13">77</xref>); inner hind tibial spur 0.3 times as long as basitarsus.</p><!--PageBreak--><p><italic>Metasoma.</italic> First tergite 1.9 times as long as apical width and slightly widened posteriorly (Fig. <xref ref-type="fig" rid="F13">76</xref>); first-second tergites with rather coarse and somewhat oblique rugae; third-fifth tergites with more divergent rugulae and sixth tergite mainly coriaceous; medial length of second tergite 1.7 times longer than of third segment; second suture moderately crenulate; ovipositor sheath truncate apically and 0.6 times as long as hind basitarsus; ovipositor moderately stout (Fig. <xref ref-type="fig" rid="F13">78</xref>).</p><!--PageBreak--><p><italic>Colour.</italic> Pale yellow or ivory; antennal segments brown with yellowish transverse bands (Fig. <xref ref-type="fig" rid="F1">1</xref>); stemmaticum and face sublaterally pale brown; scapus, pedicellus, telotarsi, inner side of hind coxa, patch on outer side and inner side of hind femur, ovipositor sheath (except basally) and hypopygium baso-ventrally dark brown; propleuron partly, mesopleuron antero-dorsally, antero-ventrally and below precoxal sulcus, mesoscutum laterally, notaulic courses, scutellum and metanotum laterally, propodeum (except areola and posteriorly), outer side of hind coxa, metasomal tergites 1–3 basally and medio-posteriorly and tergites 4–6 nearly entirely dorsally (Figs <xref ref-type="fig" rid="F1">1</xref>, <xref ref-type="fig" rid="F13">76</xref>) blackish brown; wings largely slightly infuscate; veins mainly (but of apical third of wing brownish yellow) and pterostigma medially and subbasally dark brown; remainder of pterostigma and parastigma yellow.</p></tp:treatment-sec><tp:treatment-sec sec-type="Male"><title>Male.</title><p>Unknown.</p></tp:treatment-sec><tp:treatment-sec sec-type="Etymylogy"><title>Etymylogy.</title><p>Named after the type locality in Central Vietnam.</p></tp:treatment-sec><tp:treatment-sec><!--Section generated to contain objects referenced in tp:taxon-treatment.--><fig id="F1" position="float" orientation="portrait"><label>Figures 1–2.</label><caption><p><italic><tp:taxon-name><tp:taxon-name-part taxon-name-part-type="genus">Canalirogas</tp:taxon-name-part> <tp:taxon-name-part taxon-name-part-type="species">vuquangensis</tp:taxon-name-part></tp:taxon-name></italic> sp. n. (<bold>1</bold> holotype, female) and <italic><tp:taxon-name><tp:taxon-name-part taxon-name-part-type="genus">Canalirogas</tp:taxon-name-part> <tp:taxon-name-part taxon-name-part-type="species">curvinervis</tp:taxon-name-part></tp:taxon-name></italic> sp. n. (<bold>2</bold> paratype, female), habitus lateral.</p></caption><graphic xmlns:xlink="http://www.w3.org/1999/xlink" xlink:href="zookeys-506-027-g001.jpg" position="float" orientation="portrait" xlink:type="simple" id="oo_44344.jpg"/></fig><fig id="F13" position="float" orientation="portrait"><label>Figures 71–78.</label><caption><p><italic><tp:taxon-name><tp:taxon-name-part taxon-name-part-type="genus">Canalirogas</tp:taxon-name-part> <tp:taxon-name-part taxon-name-part-type="species">vuquangensis</tp:taxon-name-part></tp:taxon-name></italic> sp. n., female, holotype. <bold>71</bold> wings <bold>72</bold> head anterior <bold>73</bold> head and mesosoma lateral <bold>74</bold> mesosoma dorsal <bold>75</bold> head dorsal <bold>76</bold> propodeum and first-third tergites dorsal <bold>77</bold> hind leg lateral <bold>78</bold> hypopygium lateral.</p></caption><graphic xmlns:xlink="http://www.w3.org/1999/xlink" xlink:href="zookeys-506-027-g013.jpg" position="float" orientation="portrait" xlink:type="simple" id="oo_44356.jpg"/></fig></tp:treatment-sec></tp:taxon-treatment>
